# Supplementary material for: Profound downregulation of neural transcription factor Npas4 and Nr4a family in fetal mice neurons infected with Zika virus
Source: PLoS Negl Trop Dis. 2021 May 28;15(5):e0009425. doi: 10.1371/journal.pntd.0009425 (PMC8191876; doi:10.1371/journal.pntd.0009425)
Supplement: S1 Data — Raw microarray data using TAC 3.0. Different parameters are displayed in the different excel sheets. From left to right: Cluster ID, average signal, fold change (FC), ANOVA-p value, False discovery rate (FDR), gene symbol and gene description. Sheets one and two represent Mouse Gene ST 2.0 array mRNA analysis at 6 and 24 hpi compared to mock respectively. Sheets 3 and 4 represent GeneChip miRNA 4.0 array miRNA analysis at 6 and 24 hpi compared to mock respectively. (XLSX) [file pntd.0009425.s001.xlsx]

## Sheet: 6hpi vs mock (mRNAs)
Transcript Cluster ID	ZIKV6 Bi-weight Avg Signal (log2)	mock Bi-weight Avg Signal (log2)	Fold Change (linear) (ZIKV6 vs. mock)	ANOVA p-value (ZIKV6 vs. mock)	ANOVA p-value (All Conditions)	FDR p-value (ZIKV6 vs. mock)	FDR p-value (All Conditions)	Gene Symbol	Description
17275704	6.3	4.97	2.5	0.084356	0.065825	0.670591	0.529338	Gm22973	predicted gene, 22973 [Source:MGI Symbol;Acc:MGI:5452750]
17532637	8.91	7.71	2.3	0.017035	0.013753	0.670591	0.342532	mt-Tq	mitochondrially encoded tRNA glutamine [Source:MGI Symbol;Acc:MGI:102477]
17508591	8.49	7.31	2.27	0.085055	0.190611	0.670591	0.638649	Snord13	small nucleolar RNA, C/D box 13
17550592	9.63	8.48	2.21	0.012189	0.023697	0.670591	0.410083
17462224	5.26	4.2	2.08	0.281003	0.497818	0.704066	0.77636	Gm25905	predicted gene, 25905 [Source:MGI Symbol;Acc:MGI:5455682]
17338468	3.38	2.33	2.06	0.195404	0.446418	0.680135	0.756323
17321246	9.63	8.62	2.02	0.029254	0.072586	0.670591	0.535914	Snora2b	small nucleolar RNA, H/ACA box 2B
17213313	9.73	8.73	2	0.024165	0.118169	0.670591	0.581259	Snord70	small nucleolar RNA, C/D box 70
17332315	4.52	3.53	1.98	0.077963	0.060753	0.670591	0.521117	Gm23062	predicted gene, 23062 [Source:MGI Symbol;Acc:MGI:5452839]
17476671	5.34	4.36	1.98	0.008896	0.032556	0.670591	0.452445	Gm26443	predicted gene, 26443 [Source:MGI Symbol;Acc:MGI:5456220]
17491513	5.84	4.9	1.92	0.125885	0.231511	0.670591	0.66359	Gm25156	predicted gene, 25156 [Source:MGI Symbol;Acc:MGI:5454933]
17282397	3.78	2.86	1.9	0.083109	0.029789	0.670591	0.444453	Gm22149	predicted gene, 22149 [Source:MGI Symbol;Acc:MGI:5451926]
17423972	6.39	5.47	1.89	0.006925	0.005427	0.670591	0.248004	Gm25581	predicted gene, 25581 [Source:MGI Symbol;Acc:MGI:5455358]
17300929	9.86	8.95	1.88	0.029884	0.123632	0.670591	0.586671	Gm26440	predicted gene, 26440 [Source:MGI Symbol;Acc:MGI:5456217]
17319401	8.72	7.82	1.88	0.027241	0.126962	0.670591	0.590738	Snord83b	small nucleolar RNA, C/D box 83B
17384619	7.72	6.81	1.88	0.072227	0.207057	0.670591	0.649217	Snord90	small nucleolar RNA, C/D box 90
17428797	8.9	7.99	1.88	0.034743	0.11111	0.670591	0.577247	Snord38a	small nucleolar RNA, C/D box 38A; ribosomal protein S8
17292256	9.49	8.59	1.87	0.098615	0.210394	0.670591	0.650292	Gm24620	predicted gene, 24620 [Source:MGI Symbol;Acc:MGI:5454397]
17532639	9.67	8.76	1.87	0.006545	0.048402	0.670591	0.5064	mt-Ta	mitochondrially encoded tRNA alanine [Source:MGI Symbol;Acc:MGI:102491]
17474785	4.45	3.55	1.86	0.258806	0.349616	0.695083	0.716183	Vmn1r148	vomeronasal 1 receptor 148
17550562	8.47	7.6	1.84	0.082919	0.080641	0.670591	0.547294
17333344	9.21	8.35	1.82	0.096815	0.269862	0.670591	0.682033	Snora20	small nucleolar RNA, H/ACA box 20
17419405	10.43	9.58	1.81	0.028568	0.094262	0.670591	0.562133	Snora16a	small nucleolar RNA, H/ACA box 16A
17301340	8.91	8.06	1.8	0.005924	0.168977	0.670591	0.624667	Gm26225	predicted gene, 26225 [Source:MGI Symbol;Acc:MGI:5456002]
17351831	10.61	9.76	1.8	0.025319	0.116337	0.670591	0.579535	Snord58b	small nucleolar RNA, C/D box 58B
17319691	5.49	4.66	1.78	0.036031	0.022735	0.670591	0.40531	Cyp2d40	cytochrome P450, family 2, subfamily d, polypeptide 40
17297383	4.79	3.96	1.78	0.116549	0.23215	0.670591	0.663783	Gm22350	predicted gene, 22350 [Source:MGI Symbol;Acc:MGI:5452127]
17526803	8.7	7.87	1.78	0.156654	0.423588	0.67379	0.746059	Gm25633	predicted gene, 25633 [Source:MGI Symbol;Acc:MGI:5455410]
17385396	6.78	5.95	1.78	0.014396	0.083301	0.670591	0.550765	Gm25388	predicted gene, 25388 [Source:MGI Symbol;Acc:MGI:5455165]
17225169	11.14	10.31	1.77	0.005388	0.18421	0.670591	0.635337	Snora75	small nucleolar RNA, H/ACA box 75; nucleolin
17506510	9.63	8.81	1.77	0.025109	0.090296	0.670591	0.557373	Snord68	small nucleolar RNA, C/D box 68; ribosomal protein L13
17492062	9.72	8.9	1.77	0.025792	0.098837	0.670591	0.568731	Gm23795	predicted gene, 23795 [Source:MGI Symbol;Acc:MGI:5453572]
17532647	8.44	7.63	1.76	0.094074	0.095965	0.670591	0.565063	mt-Ts1	mitochondrially encoded tRNA serine 1 [Source:MGI Symbol;Acc:MGI:102475]
17257593	7.58	6.77	1.76	0.03991	0.165393	0.670591	0.620886	Gm22711	predicted gene, 22711 [Source:MGI Symbol;Acc:MGI:5452488]
17275151	11.03	10.21	1.76	0.024148	0.147172	0.670591	0.60863	Gm24069	predicted gene, 24069 [Source:MGI Symbol;Acc:MGI:5453846]
17285065	9.06	8.25	1.75	0.111367	0.287685	0.670591	0.690505	Gm25274	predicted gene, 25274 [Source:MGI Symbol;Acc:MGI:5455051]
17288309	4.84	4.05	1.74	0.197841	0.424683	0.680917	0.74638	Zfp455	zinc finger protein 455
17372428	5.42	4.62	1.74	0.029232	0.026247	0.670591	0.424989	Gm24461	predicted gene, 24461 [Source:MGI Symbol;Acc:MGI:5454238]
17376272	9.61	8.81	1.74	0.065814	0.241559	0.670591	0.668648	Nop56	NOP56 ribonucleoprotein
17410905	3.54	2.74	1.73	0.232502	0.319356	0.688501	0.702515	Clca4b	chloride channel accessory 4B
17481682	10.82	10.03	1.73	0.048519	0.122559	0.670591	0.58533	Gm24888	predicted gene, 24888 [Source:MGI Symbol;Acc:MGI:5454665]
17428799	9.21	8.43	1.72	0.050715	0.13058	0.670591	0.594546	Rps8	ribosomal protein S8
17237275	5.62	4.84	1.72	0.159215	0.165084	0.67379	0.620886	Gm5176	high mobility group box 2 pseudogene
17275830	7.46	6.68	1.72	0.107085	0.194304	0.670591	0.640811	Gm25970	predicted gene, 25970 [Source:MGI Symbol;Acc:MGI:5455747]
17475818	8.1	7.32	1.71	0.148623	0.424587	0.670591	0.74638	AF357399	snoRNA AF357399
17381519	5.63	4.87	1.7	0.423246	0.010912	0.75828	0.313312
17493683	9.46	8.69	1.7	0.049799	0.187568	0.670591	0.637595	Snord15a	small nucleolar RNA, C/D box 15A
17541008	10.2	9.43	1.7	0.037687	0.126163	0.670591	0.589387	Snora69	small nucleolar RNA, H/ACA box 69
17275750	8.01	7.25	1.7	0.104301	0.305515	0.670591	0.697188	Gm24233	predicted gene, 24233 [Source:MGI Symbol;Acc:MGI:5454010]
17389333	4.75	3.99	1.69	0.10595	0.114055	0.670591	0.577511	n-R5s202	nuclear encoded rRNA 5S 202 [Source:MGI Symbol;Acc:MGI:4422067]
17430833	8.27	7.51	1.69	0.043006	0.169184	0.670591	0.624667	Snora73a	small nucleolar RNA, H/ACA box 73a
17493378	6	5.24	1.69	0.112938	0.265552	0.670591	0.680907	Gm25860	predicted gene, 25860 [Source:MGI Symbol;Acc:MGI:5455637]
17279167	10.04	9.28	1.69	0.052107	0.186464	0.670591	0.636979	Snora28	small nucleolar RNA, H/ACA box 28
17550596	9.58	8.82	1.69	0.010065	0.063678	0.670591	0.525519
17541053	4.03	3.28	1.68	0.129394	0.253264	0.670591	0.674912	Rhox4f	reproductive homeobox 4F
17283028	7.96	7.21	1.68	0.029781	0.157809	0.670591	0.617269	Gm25776	predicted gene, 25776 [Source:MGI Symbol;Acc:MGI:5455553]
17308794	3.99	3.25	1.68	0.2038	0.333168	0.681646	0.708642	Gm23823	predicted gene, 23823 [Source:MGI Symbol;Acc:MGI:5453600]
17483383	8.61	7.87	1.68	0.059622	0.267581	0.670591	0.681817	Snora30	small nucleolar RNA, H/ACA box 30
17328895	8.65	7.9	1.68	0.015067	0.115259	0.670591	0.578597	Gm25777	predicted gene, 25777 [Source:MGI Symbol;Acc:MGI:5455554]
17250740	12.19	11.46	1.67	0.023415	0.05415	0.670591	0.514423	Snord49b	small nucleolar RNA, C/D box 49B
17347983	5.89	5.15	1.67	0.398881	0.351406	0.747911	0.717039	Gm23947	predicted gene, 23947 [Source:MGI Symbol;Acc:MGI:5453724]
17334404	10.05	9.31	1.67	0.054893	0.146091	0.670591	0.607512	Rps2	ribosomal protein S2; small nucleolar RNA, H/ACA box 64
17512940	4.72	3.98	1.67	0.168927	0.202103	0.674791	0.64665	Gm22193	predicted gene, 22193 [Source:MGI Symbol;Acc:MGI:5451970]
17476902	4.65	3.93	1.65	0.312018	0.461791	0.717935	0.762895	Gm26327	predicted gene, 26327 [Source:MGI Symbol;Acc:MGI:5456104]
17550244	5.59	4.87	1.65	0.125824	0.168558	0.670591	0.624667
17477832	7.41	6.68	1.65	0.192547	0.393426	0.679784	0.733697
17433942	4.4	3.67	1.65	0.311671	0.420729	0.717841	0.745521	Gm25982	predicted gene, 25982 [Source:MGI Symbol;Acc:MGI:5455759]
17467690	9.76	9.04	1.65	0.025404	0.092687	0.670591	0.56084	Ptcd3	pentatricopeptide repeat domain 3
17361097	11.53	10.81	1.65	0.102454	0.167221	0.670591	0.62303	Gm23927	predicted gene, 23927 [Source:MGI Symbol;Acc:MGI:5453704]
17518316	9.19	8.48	1.65	0.033309	0.118392	0.670591	0.581369	Gm23136	predicted gene, 23136 [Source:MGI Symbol;Acc:MGI:5452913]
17244424	6.7	5.99	1.65	0.019148	0.009096	0.670591	0.294131	Gm26122	predicted gene, 26122 [Source:MGI Symbol;Acc:MGI:5455899]
17425523	8.94	8.22	1.65	0.05353	0.258613	0.670591	0.67713	Gm25053	predicted gene, 25053 [Source:MGI Symbol;Acc:MGI:5454830]
17549770	8.57	7.85	1.64	0.264872	0.325862	0.698276	0.706189
17418211	8.82	8.11	1.64	0.105009	0.393776	0.670591	0.733697	Gm25788	predicted gene, 25788 [Source:MGI Symbol;Acc:MGI:5455565]
17428795	8.25	7.53	1.64	0.067563	0.135078	0.670591	0.597513	Gm22980	predicted gene, 22980 [Source:MGI Symbol;Acc:MGI:5452757]
17304153	5.26	4.55	1.64	0.347165	0.4599	0.732358	0.762093	Gm23701	predicted gene, 23701 [Source:MGI Symbol;Acc:MGI:5453478]
17383129	9.93	9.22	1.64	0.063426	0.247101	0.670591	0.670992	Snora17	small nucleolar RNA, H/ACA box 17; small nucleolar RNA host gene 7
17302054	8.52	7.81	1.64	0.024049	0.088066	0.670591	0.55454	Snora31	small nucleolar RNA, H/ACA box 31
17320581	5.12	4.42	1.63	0.10285	0.10681	0.670591	0.573358	Gm24415	predicted gene, 24415 [Source:MGI Symbol;Acc:MGI:5454192]
17260440	9.41	8.7	1.63	0.019051	0.131816	0.670591	0.596165	Snora5c	small nucleolar RNA, H/ACA box 5C; transforming growth factor beta regulated gene 4
17384173	6.92	6.22	1.63	0.376124	0.625325	0.737827	0.833219	Gm23546	predicted gene, 23546 [Source:MGI Symbol;Acc:MGI:5453323]
17228792	6.15	5.44	1.63	0.044216	0.206577	0.670591	0.648849	Gm24988	predicted gene, 24988 [Source:MGI Symbol;Acc:MGI:5454765]
17507786	4.51	3.81	1.62	0.108417	0.094197	0.670591	0.562133	Mir3106	microRNA 3106
17383345	5.68	4.98	1.62	0.018602	0.092636	0.670591	0.56084	Gm25541	predicted gene, 25541 [Source:MGI Symbol;Acc:MGI:5455318]
17264863	10.19	9.5	1.62	0.059749	0.170781	0.670591	0.62617	Gm25835	predicted gene, 25835 [Source:MGI Symbol;Acc:MGI:5455612]
17213317	8.69	7.99	1.62	0.114334	0.29934	0.670591	0.694883	Gm26287	predicted gene, 26287 [Source:MGI Symbol;Acc:MGI:5456064]
17523190	11.27	10.58	1.62	0.055167	0.251625	0.670591	0.673792	Snora62	small nucleolar RNA, H/ACA box 62
17474726	6.02	5.32	1.62	0.458118	0.629029	0.776429	0.834885	Vmn1r95	vomeronasal 1 receptor, 95
17324394	10.12	9.42	1.62	0.030991	0.220155	0.670591	0.657147	Snord2	small nucleolar RNA, C/D box 2; eukaryotic translation initiation factor 4A2
17474759	5.88	5.19	1.62	0.452472	0.692578	0.773329	0.863054	Vmn1r130	vomeronasal 1 receptor 130; vomeronasal 1 receptor 137; vomeronasal 1 receptor 165
17474774	5.88	5.19	1.62	0.452472	0.692578	0.773329	0.863054	Vmn1r130	vomeronasal 1 receptor 130; vomeronasal 1 receptor 137; vomeronasal 1 receptor 165
17474807	5.88	5.19	1.62	0.452472	0.692578	0.773329	0.863054	Vmn1r130	vomeronasal 1 receptor 130; vomeronasal 1 receptor 137; vomeronasal 1 receptor 165; vomeronasal 1 receptor 178
17523186	9	8.3	1.62	0.119403	0.329029	0.670591	0.707497	Gm24044	predicted gene, 24044 [Source:MGI Symbol;Acc:MGI:5453821]
17331042	9.18	8.49	1.61	0.043989	0.147588	0.670591	0.608991	Gm22422	predicted gene, 22422 [Source:MGI Symbol;Acc:MGI:5452199]
17469339	6.57	5.88	1.61	0.051784	0.215255	0.670591	0.654691	Gm26175	predicted gene, 26175 [Source:MGI Symbol;Acc:MGI:5455952]
17518312	12.05	11.37	1.61	0.045809	0.080621	0.670591	0.547294	Snord16a	small nucleolar RNA, C/D box 16A
17309905	8.53	7.85	1.61	0.154417	0.324709	0.67379	0.706112	Snord72	small nucleolar RNA, C/D box 72
17463493	3.95	3.26	1.61	0.234239	0.206922	0.688501	0.649163	Klrb1-ps1	killer cell lectin-like receptor subfamily B member 1, pseudogene 1
17300145	5.67	4.99	1.6	0.080172	0.076509	0.670591	0.542277	Traj54	T cell receptor alpha joining 54
17532641	11.54	10.85	1.6	0.033849	0.055868	0.670591	0.517193	mt-Tn	mitochondrially encoded tRNA asparagine [Source:MGI Symbol;Acc:MGI:102479]
17422988	6.32	5.64	1.6	0.093471	0.215652	0.670591	0.655103	Rps20	ribosomal protein S20
17266372	10.1	9.42	1.6	0.071868	0.222754	0.670591	0.657767	Snord42b	small nucleolar RNA, C/D box 42B
17396339	7.04	6.36	1.6	0.294375	0.484721	0.709876	0.770785	Gm24704	predicted gene, 24704 [Source:MGI Symbol;Acc:MGI:5454481]
17316390	11.35	10.68	1.6	0.06115	0.185761	0.670591	0.63641	Rpl30	ribosomal protein L30
17373380	8.3	7.62	1.6	0.049468	0.17521	0.670591	0.629132	Snord67	small nucleolar RNA, C/D box 67; cytoskeleton associated protein 5
17529690	5.75	5.07	1.6	0.197189	0.247662	0.680917	0.671442	Gm25417	predicted gene, 25417 [Source:MGI Symbol;Acc:MGI:5455194]
17503360	9.16	8.49	1.6	0.073453	0.357479	0.670591	0.720896	Gm25506	predicted gene, 25506 [Source:MGI Symbol;Acc:MGI:5455283]
17474736	5.84	5.16	1.6	0.442376	0.67344	0.769031	0.855819	Vmn1r155	vomeronasal 1 receptor 155; vomeronasal 1 receptor 107
17474795	5.84	5.16	1.6	0.442376	0.67344	0.769031	0.855819	Vmn1r155	vomeronasal 1 receptor 155; vomeronasal 1 receptor 107
17402517	4.15	3.48	1.6	0.36178	0.208541	0.736253	0.649738	Gm23279	predicted gene, 23279 [Source:MGI Symbol;Acc:MGI:5453056]
17415796	4.79	4.12	1.59	0.0677	0.081921	0.670591	0.550019
17306272	10.08	9.41	1.59	0.0978	0.335279	0.670591	0.710149	Snord8	small nucleolar RNA, C/D box 8
17300086	5.77	5.11	1.59	0.058234	0.020461	0.670591	0.390937	Trav3-4	T cell receptor alpha variable 3-4
17406454	5.77	5.1	1.59	0.074559	0.196155	0.670591	0.641287	Gm26343	predicted gene, 26343 [Source:MGI Symbol;Acc:MGI:5456120]
17498269	10.63	9.96	1.59	0.09313	0.218574	0.670591	0.655912	Gm23297	predicted gene, 23297 [Source:MGI Symbol;Acc:MGI:5453074]
17397746	4.7	4.04	1.58	0.332965	0.393319	0.727231	0.733697	Gm22269	predicted gene, 22269 [Source:MGI Symbol;Acc:MGI:5452046]
17277685	3.21	2.55	1.58	0.570798	0.785346	0.831669	0.901843	Gm2042	predicted gene 2042
17424092	6.75	6.09	1.58	0.049851	0.047258	0.670591	0.503032	Gm25931	predicted gene, 25931 [Source:MGI Symbol;Acc:MGI:5455708]
17407706	7.58	6.92	1.58	0.132432	0.304932	0.670591	0.696815	Gm24920	predicted gene, 24920 [Source:MGI Symbol;Acc:MGI:5454697]
17493681	11.72	11.05	1.58	0.019765	0.085653	0.670591	0.552177	Snord15b	small nucleolar RNA, C/D box 14B; ribosomal protein S3
17260806	5.28	4.63	1.58	0.565464	0.29008	0.828488	0.692079	Gm23021	predicted gene, 23021 [Source:MGI Symbol;Acc:MGI:5452798]
17525731	5.01	4.36	1.57	0.003475	0.095295	0.670591	0.563944	Olfr955	olfactory receptor 955
17363082	5.76	5.11	1.57	0.12401	0.139577	0.670591	0.602515	Olfr1437	olfactory receptor 1437
17419407	9.48	8.83	1.57	0.099366	0.237636	0.670591	0.665949	Snora44	small nucleolar RNA, H/ACA box 44
17293471	8.72	8.07	1.57	0.090169	0.201291	0.670591	0.6456
17528615	7.47	6.82	1.57	0.346564	0.623413	0.731995	0.832022	Gm23730	predicted gene, 23730 [Source:MGI Symbol;Acc:MGI:5453507]
17379875	10.03	9.38	1.57	0.123352	0.312846	0.670591	0.700196	Snord12	small nucleolar RNA, C/D box 12; RIKEN cDNA 1500012F01 gene
17442942	10.67	10.02	1.57	0.053943	0.149575	0.670591	0.611257	Snora15	small nucleolar RNA, H/ACA box 15
17340646	5.32	4.68	1.56	0.02774	0.051356	0.670591	0.511216	Tagap1	T cell activation GTPase activating protein 1
17311701	7.12	6.48	1.56	0.125771	0.156829	0.670591	0.61589	Wdyhv1	WDYHV motif containing 1
17400162	6.54	5.9	1.56	0.052854	0.324477	0.670591	0.706112	Selenbp1	selenium binding protein 1
17305327	6.25	5.61	1.56	0.007798	0.02507	0.670591	0.415888	Gm3543	predicted gene 3543 [Source:MGI Symbol;Acc:MGI:3781720]
17467986	4.67	4.03	1.56	0.189157	0.233287	0.678608	0.664453
17257566	3.35	2.71	1.56	0.013786	0.006073	0.670591	0.263227	Gm23645	predicted gene, 23645 [Source:MGI Symbol;Acc:MGI:5453422]
17437801	5.19	4.54	1.56	0.033454	0.015586	0.670591	0.355488	Gm24399	predicted gene, 24399 [Source:MGI Symbol;Acc:MGI:5454176]
17280493	10.89	10.25	1.56	0.042368	0.222417	0.670591	0.657661	Gm24613	predicted gene, 24613 [Source:MGI Symbol;Acc:MGI:5454390]
17406450	9.81	9.17	1.56	0.080697	0.271839	0.670591	0.682981	Snord73a	small nucleolar RNA, C/D box U73A
17532623	11.21	10.57	1.56	0.022754	0.109876	0.670591	0.57542	mt-Tr	mitochondrially encoded tRNA arginine [Source:MGI Symbol;Acc:MGI:102476]
17405817	10.79	10.15	1.55	0.043843	0.138591	0.670591	0.601322	Gm22009	predicted gene, 22009 [Source:MGI Symbol;Acc:MGI:5451786]
17455713	3.08	2.45	1.55	0.107776	0.188898	0.670591	0.638298	LOC620551	PRAME family member 5-like
17258638	9.22	8.59	1.55	0.118308	0.32226	0.670591	0.704175	Snord1c	small nucleolar RNA, C/D box 1C
17408088	4.58	3.95	1.55	0.125384	0.501492	0.670591	0.778003
17231619	3.73	3.11	1.54	0.010276	0.133829	0.670591	0.597127	Gm10944	predicted gene 10944 [Source:MGI Symbol;Acc:MGI:3779154]
17439764	6.09	5.47	1.54	0.093451	0.089436	0.670591	0.556304	Gm24897	predicted gene, 24897 [Source:MGI Symbol;Acc:MGI:5454674]
17219206	10.49	9.86	1.54	0.034294	0.060266	0.670591	0.520738	Gm26110	predicted gene, 26110 [Source:MGI Symbol;Acc:MGI:5455887]
17400568	10.49	9.86	1.54	0.034294	0.060266	0.670591	0.520738	Rnu1b6	U1b6 small nuclear RNA
17400579	10.49	9.86	1.54	0.034294	0.060266	0.670591	0.520738	Rnu1b1	U1b1 small nuclear RNA; U1b2 small nuclear RNA
17400588	10.49	9.86	1.54	0.034294	0.060266	0.670591	0.520738	Rnu1b6	U1b6 small nuclear RNA
17400590	10.49	9.86	1.54	0.034294	0.060266	0.670591	0.520738	Gm25890	predicted gene, 25890 [Source:MGI Symbol;Acc:MGI:5455667]; predicted gene, 22614 [Source:MGI Symbol;Acc:MGI:5452391]
17408038	10.49	9.86	1.54	0.034294	0.060266	0.670591	0.520738	Rnu1b1	U1b1 small nuclear RNA; U1b2 small nuclear RNA
17408063	10.49	9.86	1.54	0.034294	0.060266	0.670591	0.520738	Rnu1b6	U1b6 small nuclear RNA
17408065	10.49	9.86	1.54	0.034294	0.060266	0.670591	0.520738	Gm25890	predicted gene, 25890 [Source:MGI Symbol;Acc:MGI:5455667]; predicted gene, 22614 [Source:MGI Symbol;Acc:MGI:5452391]
17425278	10.49	9.86	1.54	0.034294	0.060266	0.670591	0.520738	Gm22042	predicted gene, 22042 [Source:MGI Symbol;Acc:MGI:5451819]
17407376	4.38	3.76	1.54	0.012369	0.006888	0.670591	0.273269	Gm23697	predicted gene, 23697 [Source:MGI Symbol;Acc:MGI:5453474]
17321194	3.52	2.9	1.54	0.128725	0.15449	0.670591	0.61397	Olfr286	olfactory receptor 286
17379871	8.86	8.24	1.54	0.068236	0.241752	0.670591	0.668648	1500012F01Rik	RIKEN cDNA 1500012F01 gene
17263031	9.23	8.61	1.54	0.117631	0.326563	0.670591	0.706189	Gm24253	predicted gene, 24253 [Source:MGI Symbol;Acc:MGI:5454030]
17306123	4.6	3.98	1.54	0.14409	0.163719	0.670591	0.620817	Gm4181	predicted gene 4181 [Source:MGI Symbol;Acc:MGI:3782357]
17414264	6.98	6.36	1.54	0.009317	0.218006	0.670591	0.655912	Gm23745	predicted gene, 23745 [Source:MGI Symbol;Acc:MGI:5453522]
17512628	9.15	8.53	1.54	0.012035	0.306455	0.670591	0.697855	Dpep2	dipeptidase 2
17446028	4.86	4.25	1.53	0.260223	0.267133	0.695754	0.681614
17344122	11.84	11.23	1.53	0.023869	0.12647	0.670591	0.58986	1110038B12Rik	RIKEN cDNA 1110038B12 gene [Source:MGI Symbol;Acc:MGI:1916013]; predicted gene, 25744 [Source:MGI Symbol;Acc:MGI:5455521]
17548379	8.89	8.28	1.53	0.138261	0.219277	0.670591	0.656372	Gm26825	predicted gene, 26825 [Source:MGI Symbol;Acc:MGI:5477319]
17444802	8.66	8.05	1.53	0.087165	0.239881	0.670591	0.667696	Rpl21	ribosomal protein L21
17477426	8.37	7.76	1.53	0.08843	0.234244	0.670591	0.664986	Snord88a	small nucleolar RNA, C/D box 88A; RIKEN cDNA 2410002F23 gene
17547271	5.2	4.59	1.53	0.226873	0.29407	0.688501	0.694791	Gm20852	predicted gene, 20852
17399160	8.25	7.63	1.53	0.123713	0.225164	0.670591	0.659403
17284626	5.12	4.52	1.52	0.134904	0.300925	0.670591	0.694883	Ighv1-67	immunoglobulin heavy variable V1-67
17316153	5.43	4.82	1.52	0.088962	0.242083	0.670591	0.668648	Acot10	acyl-CoA thioesterase 10
17402979	4.75	4.14	1.52	0.134652	0.359088	0.670591	0.721604	Gm26107	predicted gene, 26107 [Source:MGI Symbol;Acc:MGI:5455884]
17316348	6.9	6.3	1.52	0.058091	0.199416	0.670591	0.644278	Snord123	small nucleolar RNA, C/D box 123
17474730	5.8	5.2	1.52	0.579556	0.657994	0.836023	0.848446	Vmn1r104	vomeronasal 1 receptor 104
17428424	5.05	4.44	1.52	0.068649	0.040473	0.670591	0.487657	Foxd2	forkhead box D2
17547291	4.32	3.72	1.52	0.181259	0.235116	0.677436	0.665421	Gm21912	predicted gene, 21912 [Source:MGI Symbol;Acc:MGI:5434076]; predicted gene, 21819 [Source:MGI Symbol;Acc:MGI:5433983]; predicted gene 29267 [Source:MGI Symbol;Acc:MGI:5579973]
17215427	8.74	8.14	1.52	0.032559	0.169218	0.670591	0.624667	Gm25198	predicted gene, 25198 [Source:MGI Symbol;Acc:MGI:5454975]
17237685	9.16	8.56	1.52	0.047828	0.144776	0.670591	0.607038	Gm24298	predicted gene, 24298 [Source:MGI Symbol;Acc:MGI:5454075]
17547288	5.3	4.7	1.52	0.273589	0.393569	0.700632	0.733697	Gm20852	predicted gene, 20852
17547362	5.3	4.7	1.52	0.273589	0.393569	0.700632	0.733697	Gm20852	predicted gene, 20852
17491600	9.97	9.37	1.52	0.050365	0.08618	0.670591	0.552963	Gm25615	predicted gene, 25615 [Source:MGI Symbol;Acc:MGI:5455392]
17393764	9.3	8.7	1.52	0.087537	0.009936	0.670591	0.303927	Gm23134	predicted gene, 23134 [Source:MGI Symbol;Acc:MGI:5452911]
17501217	5.24	4.64	1.51	0.013596	0.174245	0.670591	0.628194
17357148	12.34	11.74	1.51	0.024491	0.068267	0.670591	0.531128	Snord22	small nucleolar RNA, C/D box 22
17486126	4.2	3.61	1.51	0.234652	0.350656	0.688501	0.716406
17324110	10.16	9.56	1.51	0.046869	0.193494	0.670591	0.63988	Snord66	small nucleolar RNA, C/D box 66
17237180	11.04	10.45	1.51	0.034738	0.108724	0.670591	0.57466	Gm23105	predicted gene, 23105 [Source:MGI Symbol;Acc:MGI:5452882]
17441808	11.81	11.22	1.51	0.017276	0.068164	0.670591	0.531128	Rpl6	ribosomal protein L6
17487527	5.62	5.02	1.51	0.099024	0.276941	0.670591	0.685305	Gm5728	predicted gene 5728; predicted gene 8660
17487617	5.62	5.02	1.51	0.099024	0.276941	0.670591	0.685305	Gm5728	predicted gene 5728; predicted gene 8660
17546454	5.82	5.23	1.51	0.155235	0.205725	0.67379	0.648239	Ssty2	spermiogenesis specific transcript on the Y 2
17547365	5.78	5.19	1.51	0.110185	0.140127	0.670591	0.603399	Ssty2	spermiogenesis specific transcript on the Y 2
17330945	7.32	6.73	1.51	0.151687	0.521355	0.672411	0.785261	Gm22459	predicted gene, 22459 [Source:MGI Symbol;Acc:MGI:5452236]
17550556	10.32	9.73	1.51	0.009059	0.042829	0.670591	0.494692
17533939	7.31	6.72	1.51	0.198181	0.379248	0.680917	0.728123	Gmcl1l	germ cell-less homolog 1 (Drosophila)-like
17513963	4.79	4.2	1.5	0.109704	0.09813	0.670591	0.567478
17469402	8.99	8.41	1.5	0.027318	0.087293	0.670591	0.554134	Gm25852	predicted gene, 25852 [Source:MGI Symbol;Acc:MGI:5455629]
17264036	10.35	9.77	1.5	0.074087	0.083069	0.670591	0.550765
17250145	4.67	4.08	1.5	0.20143	0.252268	0.681203	0.673999	Gm12257	predicted gene 12257
17366944	5.48	4.9	1.5	0.013191	0.343793	0.670591	0.715053	Mir669h	microRNA 669h
17419409	7.42	6.84	1.5	0.031451	0.183448	0.670591	0.635163	Snora61	small nucleolar RNA, H/ACA box 61
17487586	5.55	4.96	1.5	0.128982	0.263058	0.670591	0.679397	Gm4216	predicted gene 4216; predicted gene 4177
17487647	5.55	4.96	1.5	0.128982	0.263058	0.670591	0.679397	Gm4216	predicted gene 4216; predicted gene 4177
17512379	5.49	4.91	1.5	0.151265	0.193424	0.671964	0.639852	Mir328	microRNA 328
17550298	5.49	4.91	1.5	0.151265	0.193424	0.671964	0.639852
17547417	5.82	5.23	1.5	0.160228	0.221232	0.67379	0.657156	Gm21242	predicted gene, 21242; spermiogenesis specific transcript on the Y 2
17370453	6.07	5.48	1.5	0.04319	0.348094	0.670591	0.715844	Gm25081	predicted gene, 25081 [Source:MGI Symbol;Acc:MGI:5454858]
17518909	10.11	9.53	1.5	0.025065	0.110741	0.670591	0.576831	Gm22962	predicted gene, 22962 [Source:MGI Symbol;Acc:MGI:5452739]
17534139	5.18	4.61	1.49	0.055019	0.041741	0.670591	0.489752
17271537	5.99	5.41	1.49	0.037701	0.17955	0.670591	0.632716
17430928	6.93	6.36	1.49	0.084394	0.160477	0.670591	0.619286	Gm22767	predicted gene, 22767 [Source:MGI Symbol;Acc:MGI:5452544]
17324396	9.4	8.83	1.49	0.065547	0.127473	0.670591	0.591345	Eif4a2	eukaryotic translation initiation factor 4A2
17424201	6.59	6.02	1.49	0.138752	0.310654	0.670591	0.699671	Gm24837	predicted gene, 24837 [Source:MGI Symbol;Acc:MGI:5454614]
17422940	3.43	2.85	1.49	0.132478	0.154443	0.670591	0.613922	Gm20782	predicted gene, 20782 [Source:MGI Symbol;Acc:MGI:5434138]
17534110	3.28	2.71	1.49	0.178455	0.228984	0.676427	0.662073	Gm23613	predicted gene, 23613 [Source:MGI Symbol;Acc:MGI:5453390]
17244659	5.39	4.82	1.49	0.124984	0.455896	0.670591	0.760312	Gm25422	predicted gene, 25422 [Source:MGI Symbol;Acc:MGI:5455199]
17250162	7.37	6.8	1.49	0.591786	0.807472	0.842282	0.91232	Hist3h2ba	histone cluster 3, H2ba
17503503	3.3	2.72	1.49	0.027356	0.182931	0.670591	0.634892	Gm23904	predicted gene, 23904 [Source:MGI Symbol;Acc:MGI:5453681]
17280788	3.24	2.66	1.49	0.214379	0.165179	0.684945	0.620886	Gm25438	predicted gene, 25438 [Source:MGI Symbol;Acc:MGI:5455215]
17514830	9.16	8.59	1.49	0.086295	0.26265	0.670591	0.679051	Gm22620	predicted gene, 22620 [Source:MGI Symbol;Acc:MGI:5452397]
17540497	3.44	2.87	1.48	0.050214	0.19525	0.670591	0.640921	Gm26065	predicted gene, 26065 [Source:MGI Symbol;Acc:MGI:5455842]
17232731	10.98	10.41	1.48	0.034769	0.066485	0.670591	0.530304	Rnu3a	U3A small nuclear RNA
17514662	3.22	2.65	1.48	0.151996	0.159733	0.67268	0.618086	Gm22815	predicted gene, 22815 [Source:MGI Symbol;Acc:MGI:5452592]
17428712	3.38	2.82	1.48	0.219273	0.259309	0.688163	0.67716
17550406	6.2	5.63	1.48	0.065204	0.082172	0.670591	0.550019
17428801	12.23	11.67	1.48	0.019237	0.08	0.670591	0.54582	Snord55	small nucleolar RNA, C/D box 55
17313955	5.91	5.35	1.48	0.16104	0.189415	0.67379	0.638298	Gm15569	predicted gene 15569
17541091	3.61	3.04	1.48	0.046868	0.061616	0.670591	0.522882	Rhox2h	reproductive homeobox 2H
17237541	6.26	5.69	1.48	0.355712	0.531033	0.735623	0.78942
17333001	4.67	4.11	1.48	0.00844	0.171862	0.670591	0.627368	Tcp10a	t-complex protein 10a
17538486	4.45	3.89	1.48	0.105053	0.134037	0.670591	0.597127	Gm15127	predicted gene 15127
17221627	6.05	5.48	1.48	0.105343	0.128048	0.670591	0.591778	Il17f	interleukin 17F
17213593	7.35	6.79	1.48	0.105697	0.358528	0.670591	0.72137	Snora41	small nucleolar RNA, H/ACA box 41
17474789	5.61	5.04	1.48	0.630527	0.710244	0.86072	0.86871	Vmn1r152	vomeronasal 1 receptor 152
17516383	9.79	9.23	1.48	0.055574	0.217806	0.670591	0.655912	Snord14e	small nucleolar RNA, C/D box 14E; heat shock protein 8
17285510	3.01	2.45	1.48	0.085455	0.073549	0.670591	0.536669	Tcrg-V7	T cell receptor gamma, variable 7
17419263	5.3	4.74	1.48	0.099047	0.2996	0.670591	0.694883	Snord85	small nucleolar RNA, C/D box 85
17276660	5.21	4.64	1.48	0.092642	0.043047	0.670591	0.495638	Gm24775	predicted gene, 24775 [Source:MGI Symbol;Acc:MGI:5454552]
17354428	3.3	2.74	1.48	0.126074	0.076845	0.670591	0.542831
17248472	4.93	4.38	1.47	0.11166	0.126038	0.670591	0.589387	Gm12122	predicted gene 12122 [Source:MGI Symbol;Acc:MGI:3650741]
17325721	8.18	7.62	1.47	0.168933	0.206295	0.674791	0.648542	Gm25873	predicted gene, 25873 [Source:MGI Symbol;Acc:MGI:5455650]
17458924	4.73	4.18	1.47	0.041193	0.046777	0.670591	0.503032	Vmn1r4	vomeronasal 1 receptor 4
17222564	9.08	8.53	1.47	0.131245	0.326978	0.670591	0.706189	Snord89	small nucleolar RNA, C/D box 89
17220898	3.47	2.92	1.47	0.353285	0.65514	0.734984	0.846853	Gm22265	predicted gene, 22265 [Source:MGI Symbol;Acc:MGI:5452042]
17320811	7.08	6.53	1.47	0.043013	0.209746	0.670591	0.650106	Gm23129	predicted gene, 23129 [Source:MGI Symbol;Acc:MGI:5452906]
17376274	7.73	7.17	1.47	0.046693	0.14155	0.670591	0.605228	Nop56	NOP56 ribonucleoprotein
17550564	11.39	10.84	1.47	0.020383	0.01687	0.670591	0.362196
17406452	10.85	10.3	1.47	0.070305	0.162339	0.670591	0.620697	Rnu73b	U73B small nuclear RNA
17532593	11.73	11.17	1.47	0.01613	0.061615	0.670591	0.522882	mt-Tf	mitochondrially encoded tRNA phenylalanine [Source:MGI Symbol;Acc:MGI:102487]
17377523	8.95	8.39	1.47	0.106681	0.406023	0.670591	0.738524	Gm23598	predicted gene, 23598 [Source:MGI Symbol;Acc:MGI:5453375]
17281477	3.36	2.8	1.47	0.067612	0.205856	0.670591	0.648475	Gm23826	predicted gene, 23826 [Source:MGI Symbol;Acc:MGI:5453603]
17275001	10.2	9.66	1.46	0.009194	0.022637	0.670591	0.404529
17331905	3.26	2.72	1.46	0.022397	0.172673	0.670591	0.627688	Gm23655	predicted gene, 23655 [Source:MGI Symbol;Acc:MGI:5453432]
17417924	6.85	6.31	1.46	0.25991	0.461618	0.695608	0.762751	Rnu6-ps2	U6 small nuclear RNA, pseudogene 2 [Source:MGI Symbol;Acc:MGI:97991]
17287243	10.22	9.67	1.46	0.33421	0.526256	0.727512	0.787117	Gm25394	predicted gene, 25394 [Source:MGI Symbol;Acc:MGI:5455171]
17330497	8.29	7.74	1.46	0.100859	0.354476	0.670591	0.718803	Gm25989	predicted gene, 25989 [Source:MGI Symbol;Acc:MGI:5455766]
17366884	7.79	7.24	1.46	0.033176	0.044148	0.670591	0.500775	Gm26398	predicted gene, 26398 [Source:MGI Symbol;Acc:MGI:5456175]
17251514	8.11	7.57	1.46	0.098365	0.197659	0.670591	0.643015	Snord118	small nucleolar RNA, C/D box 118
17514828	11.67	11.13	1.46	0.043839	0.136518	0.670591	0.599266	Taf1d	TATA box binding protein (Tbp)-associated factor, RNA polymerase I, D
17237033	7.92	7.38	1.46	0.085359	0.142945	0.670591	0.605579	Gm25376	predicted gene, 25376 [Source:MGI Symbol;Acc:MGI:5455153]
17270837	5.37	4.83	1.46	0.393816	0.518836	0.745831	0.784134	Cd79b	CD79B antigen
17490606	9.55	9	1.46	0.107798	0.345374	0.670591	0.715084	Snord35b	small nucleolar RNA, C/D box 35B
17220526	6.55	6	1.46	0.080723	0.387694	0.670591	0.731386	Snora36b	small nucleolar RNA, H/ACA box 36B; microRNA 664
17241510	7.28	6.74	1.46	0.108286	0.251461	0.670591	0.673792	Snord98	small nucleolar RNA, C/D box 98 [Source:MGI Symbol;Acc:MGI:3819569]
17546450	5.87	5.33	1.46	0.203241	0.319506	0.681646	0.702515	Gm20747	predicted gene, 20747; predicted gene, 21683
17547261	5.87	5.33	1.46	0.203241	0.319506	0.681646	0.702515	Gm20747	predicted gene, 20747; predicted gene, 21683
17547394	5.87	5.33	1.46	0.203241	0.319506	0.681646	0.702515	Gm20747	predicted gene, 20747; predicted gene, 21683
17393841	8.57	8.03	1.46	0.045296	0.270115	0.670591	0.682033	Gm23925	predicted gene, 23925 [Source:MGI Symbol;Acc:MGI:5453702]; small nucleolar RNA host gene 17 [Source:MGI Symbol;Acc:MGI:1915358]
17474765	5.74	5.19	1.46	0.321271	0.525775	0.721067	0.786825	Vmn1r135	vomeronasal 1 receptor 135; vomeronasal 1 receptor 163
17474801	5.74	5.19	1.46	0.321271	0.525775	0.721067	0.786825	Vmn1r135	vomeronasal 1 receptor 135; vomeronasal 1 receptor 163
17249513	8.04	7.49	1.46	0.22026	0.46295	0.688272	0.763168	Gm25930	predicted gene, 25930 [Source:MGI Symbol;Acc:MGI:5455707]
17304514	6.34	5.79	1.46	0.230908	0.428978	0.688501	0.748177	Snord19	small nucleolar RNA, C/D box 19
17547428	4.52	3.97	1.46	0.147708	0.199323	0.670591	0.644246	Gm20806	predicted gene, 20806; spermiogenesis specific transcript on the Y 2
17281097	4.19	3.64	1.46	0.066152	0.036997	0.670591	0.47606
17313799	7.31	6.76	1.46	0.003875	0.034456	0.670591	0.461804	Fam118a	family with sequence similarity 118, member A
17509359	11.43	10.88	1.46	0.108206	0.214363	0.670591	0.65403	Gm25813	predicted gene, 25813 [Source:MGI Symbol;Acc:MGI:5455590]
17284548	4.64	4.1	1.45	0.016239	0.070064	0.670591	0.532783	Ighv1-34	immunoglobulin heavy variable 1-34
17424483	4.22	3.68	1.45	0.029019	0.096506	0.670591	0.565868	Fam205c	family with sequence similarity 205, member C
17389604	5.03	4.49	1.45	0.095659	0.035028	0.670591	0.465193	LOC102633794	uncharacterized LOC102633794; predicted gene 13977 [Source:MGI Symbol;Acc:MGI:3652169]
17339172	8.83	8.29	1.45	0.13065	0.40275	0.670591	0.737401	Gm23264	predicted gene, 23264 [Source:MGI Symbol;Acc:MGI:5453041]
17323302	4.78	4.24	1.45	0.108417	0.233142	0.670591	0.664212	Pkp2	plakophilin 2
17533312	6.07	5.54	1.45	0.482225	0.440218	0.788082	0.752887
17380578	6.22	5.68	1.45	0.114325	0.239728	0.670591	0.667555	Etohi1	ethanol induced 1
17485194	6.6	6.06	1.45	0.072146	0.162966	0.670591	0.620697	Krtap5-4	keratin associated protein 5-4
17526657	3.93	3.4	1.45	0.23602	0.304148	0.688681	0.69628	Gm22805	predicted gene, 22805 [Source:MGI Symbol;Acc:MGI:5452582]
17512084	10.66	10.13	1.45	0.051701	0.191609	0.670591	0.638649	Gm26493	predicted gene, 26493 [Source:MGI Symbol;Acc:MGI:5456270]
17500756	4.96	4.42	1.45	0.435707	0.377635	0.764584	0.727849	Gm16348	predicted gene 16348
17305005	4.78	4.24	1.45	0.017999	0.054008	0.670591	0.514423	Npy4r	neuropeptide Y receptor Y4
17250742	11.34	10.8	1.45	0.06011	0.204565	0.670591	0.64808	Snord49a	small nucleolar RNA, C/D box 49A
17532619	11.35	10.81	1.45	0.013465	0.009764	0.670591	0.301999	mt-Tg	mitochondrially encoded tRNA glycine [Source:MGI Symbol;Acc:MGI:102486]
17440130	10.28	9.74	1.45	0.038288	0.189085	0.670591	0.638298	Rpl5	ribosomal protein L5
17524206	9.86	9.32	1.45	0.170437	0.474128	0.675102	0.76751	Scarna9	small Cajal body-specific RNA 9
17550566	11.12	10.58	1.45	0.037376	0.129488	0.670591	0.59342
17398719	8.78	8.25	1.45	0.169339	0.531122	0.675031	0.789424	Gm25039	predicted gene, 25039 [Source:MGI Symbol;Acc:MGI:5454816]
17435249	6.02	5.48	1.45	0.506125	0.575136	0.799847	0.811124	Snord93	small nucleolar RNA, C/D box 93
17288043	6.29	5.77	1.44	0.03829	0.037682	0.670591	0.478272
17542941	2.85	2.32	1.44	0.226971	0.282569	0.688501	0.68869	Gm14743	predicted gene 14743
17423711	5.07	4.54	1.44	0.015433	0.007098	0.670591	0.2752	Gm26067	predicted gene, 26067 [Source:MGI Symbol;Acc:MGI:5455844]
17411319	6.67	6.14	1.44	0.210126	0.332934	0.683605	0.708518	Snord45b	small nucleolar RNA, C/D box 45B; Rab geranylgeranyl transferase, b subunit
17311874	2.9	2.37	1.44	0.072426	0.06415	0.670591	0.526779	1700065I16Rik	gasdermin pseudogene
17444804	6.81	6.28	1.44	0.074239	0.229772	0.670591	0.662432	Rpl21	ribosomal protein L21
17490622	11.38	10.86	1.44	0.067693	0.24074	0.670591	0.668019	Snord35a	small nucleolar RNA, C/D box 35A
17467239	5.36	4.84	1.44	0.157958	0.259445	0.67379	0.67716	Gm22723	predicted gene, 22723 [Source:MGI Symbol;Acc:MGI:5452500]
17518310	10.17	9.64	1.44	0.138242	0.310625	0.670591	0.699671	Gm23344	predicted gene, 23344 [Source:MGI Symbol;Acc:MGI:5453121]
17270615	4.25	3.72	1.44	0.040741	0.02681	0.670591	0.428467	Gm22743	predicted gene, 22743 [Source:MGI Symbol;Acc:MGI:5452520]
17459447	9.13	8.6	1.44	0.026315	0.269083	0.670591	0.682033	Gm23346	predicted gene, 23346 [Source:MGI Symbol;Acc:MGI:5453123]
17547251	5.13	4.61	1.44	0.209712	0.295019	0.683564	0.694829	Gm21268	predicted gene, 21268 [Source:MGI Symbol;Acc:MGI:5434623]; predicted gene, 20936 [Source:MGI Symbol;Acc:MGI:5434292]
17473402	5.99	5.48	1.43	0.212321	0.068168	0.684742	0.531128	Isoc2a	isochorismatase domain containing 2a
17334097	3.9	3.39	1.43	0.063089	0.292694	0.670591	0.694025	Cldn6	claudin 6
17443062	6.09	5.58	1.43	0.042946	0.051986	0.670591	0.512176	4930563F08Rik	RIKEN cDNA 4930563F08 gene
17299888	4.08	3.57	1.43	0.396046	0.375734	0.746977	0.726832	Trav16d-dv11	T cell receptor alpha variable 16D-DV11
17314162	7.72	7.21	1.43	0.178496	0.362268	0.676427	0.722565
17349552	6.82	6.3	1.43	0.039969	0.131354	0.670591	0.595346	Snora74a	small nucleolar RNA, H/ACA box 74A
17543639	4.32	3.81	1.43	0.036027	0.033395	0.670591	0.456456	Gm25828	predicted gene, 25828 [Source:MGI Symbol;Acc:MGI:5455605]
17402470	5.76	5.24	1.43	0.014616	0.02314	0.670591	0.408015	LOC100862268	uncharacterized LOC100862268; predicted gene, 16958 [Source:MGI Symbol;Acc:MGI:4439882]
17331792	4.36	3.84	1.43	0.198706	0.273537	0.680917	0.683931	Gm24891	predicted gene, 24891 [Source:MGI Symbol;Acc:MGI:5454668]
17383788	5.35	4.84	1.43	0.017213	0.018326	0.670591	0.372931	Gm13427	predicted gene 13427 [Source:MGI Symbol;Acc:MGI:3650808]
17460258	5.86	5.35	1.43	0.007723	0.018434	0.670591	0.374259	Spr-ps1	sepiapterin reductase pseudogene 1
17523680	6.3	5.78	1.43	0.54894	0.791567	0.821955	0.905309	Mir101c	microRNA 101c
17354583	6.09	5.58	1.43	0.122924	0.156068	0.670591	0.61589	Gm23270	predicted gene, 23270 [Source:MGI Symbol;Acc:MGI:5453047]
17334656	5.26	4.75	1.43	0.023598	0.034648	0.670591	0.46312	Prss29	protease, serine 29
17512938	9.43	8.91	1.43	0.210937	0.478149	0.684507	0.768691	Snord111	small nucleolar RNA, C/D box 111
17341037	3.97	3.47	1.42	0.128232	0.060439	0.670591	0.520738	Gm26375	predicted gene, 26375 [Source:MGI Symbol;Acc:MGI:5456152]
17463795	4.94	4.43	1.42	0.102254	0.084325	0.670591	0.551216	Gm22892	predicted gene, 22892 [Source:MGI Symbol;Acc:MGI:5452669]
17409647	5.11	4.61	1.42	0.083878	0.082682	0.670591	0.550765	Gm26344	predicted gene, 26344 [Source:MGI Symbol;Acc:MGI:5456121]
17396546	4.76	4.25	1.42	0.031542	0.029189	0.670591	0.443223	Mecomos	MDS1 and EVI1 complex locus, opposite strand
17215372	8.65	8.14	1.42	0.082151	0.117302	0.670591	0.580732	Scarna6	small Cajal body-specific RNA 6
17253450	5.36	4.86	1.42	0.073893	0.191404	0.670591	0.638649	Mir451a	microRNA 451a
17306143	3.54	3.03	1.42	0.432125	0.642815	0.762354	0.841075	Ang4	angiogenin, ribonuclease A family, member 4
17514826	6.6	6.1	1.42	0.039102	0.194907	0.670591	0.640811	Taf1d	TATA box binding protein (Tbp)-associated factor, RNA polymerase I, D
17548744	8.9	8.4	1.42	0.134867	0.2128	0.670591	0.652694	LOC102642670	uncharacterized LOC102642670
17260175	3.5	2.99	1.42	0.13964	0.268492	0.670591	0.682033	Gm22471	predicted gene, 22471 [Source:MGI Symbol;Acc:MGI:5452248]
17283200	5.43	4.92	1.42	0.064749	0.38678	0.670591	0.730829	4930474N09Rik	RIKEN cDNA 4930474N09 gene
17428184	5.94	5.43	1.42	0.014108	0.007525	0.670591	0.278911
17540431	3.72	3.22	1.42	0.001252	0.000514	0.561379	0.113965	Gm5123	predicted pseudogene 5123
17304510	10.93	10.42	1.42	0.031469	0.105072	0.670591	0.572763	Snord69	small nucleolar RNA, C/D box 69
17408315	3.25	2.74	1.42	0.371757	0.476242	0.736253	0.768132	Hsd3b5	hydroxy-delta-5-steroid dehydrogenase, 3 beta- and steroid delta-isomerase 5
17541634	5.42	4.92	1.42	0.528398	0.719218	0.810627	0.871485	Gm5388	predicted gene 5388 [Source:MGI Symbol;Acc:MGI:3647395]; predicted gene, 23417 [Source:MGI Symbol;Acc:MGI:5453194]
17451126	10.42	9.92	1.42	0.137069	0.400802	0.670591	0.73634	Ep400	E1A binding protein p400
17366886	10.05	9.55	1.42	0.020813	0.091175	0.670591	0.558674	Mir467e	microRNA 467e
17393839	6.78	6.27	1.42	0.1272	0.372685	0.670591	0.725502	Gm24411	predicted gene, 24411 [Source:MGI Symbol;Acc:MGI:5454188]; small nucleolar RNA host gene 17 [Source:MGI Symbol;Acc:MGI:1915358]
17520288	11.15	10.65	1.42	0.070074	0.181342	0.670591	0.633893	Gm22866	predicted gene, 22866 [Source:MGI Symbol;Acc:MGI:5452643]
17487588	5.99	5.48	1.42	0.117973	0.154211	0.670591	0.613922	Gm5725	predicted gene 5725; predicted gene 8720
17487649	5.99	5.48	1.42	0.117973	0.154211	0.670591	0.613922	Gm5725	predicted gene 5725; predicted gene 8720
17476877	6.64	6.14	1.42	0.189975	0.52093	0.678608	0.785062	Gm22638	predicted gene, 22638 [Source:MGI Symbol;Acc:MGI:5452415]
17315715	4.63	4.13	1.41	0.038931	0.060113	0.670591	0.520738	Gm15938	predicted gene 15938
17285938	5.37	4.88	1.41	0.125569	0.256304	0.670591	0.676206	Hist1h2aa	histone cluster 1, H2aa
17537343	8.82	8.33	1.41	0.148564	0.242516	0.670591	0.668802	Gm24438	predicted gene, 24438 [Source:MGI Symbol;Acc:MGI:5454215]
17321883	5.71	5.21	1.41	0.051527	0.143696	0.670591	0.606328	Krt82	keratin 82
17471598	4.24	3.74	1.41	0.053315	0.058021	0.670591	0.520599	Klrc1	killer cell lectin-like receptor subfamily C, member 1
17397875	6.86	6.36	1.41	0.194284	0.254943	0.679903	0.675454
17305514	5.51	5.01	1.41	0.18346	0.538064	0.678598	0.793299	LOC102634304	disks large homolog 5; uncharacterized LOC105242437; predicted gene 8180 [Source:MGI Symbol;Acc:MGI:3643326]
17417654	6.98	6.48	1.41	0.083254	0.21969	0.670591	0.656597	Gm25099	predicted gene, 25099 [Source:MGI Symbol;Acc:MGI:5454876]
17512151	9.04	8.54	1.41	0.008814	0.146069	0.670591	0.607512
17525673	4.02	3.53	1.41	0.025753	0.0629	0.670591	0.523992	Panx3	pannexin 3
17535342	7.76	7.27	1.41	0.052222	0.474844	0.670591	0.767697
17339501	8.23	7.73	1.41	0.071407	0.308237	0.670591	0.699028	Gm22858	predicted gene, 22858 [Source:MGI Symbol;Acc:MGI:5452635]
17269198	6.43	5.93	1.41	0.038841	0.145221	0.670591	0.607038
17506945	4.52	4.02	1.41	0.022903	0.052907	0.670591	0.51355
17261156	5.4	4.91	1.41	0.092288	0.119531	0.670591	0.583231	Gm12064	predicted gene 12064 [Source:MGI Symbol;Acc:MGI:3649477]
17299158	4.95	4.45	1.41	0.573446	0.72059	0.833107	0.872083	LOC102636873	disks large homolog 5-like; predicted gene 8247 [Source:MGI Symbol;Acc:MGI:3644638]
17400519	7.23	6.73	1.41	0.068179	0.349325	0.670591	0.715844	Gm22027	predicted gene, 22027 [Source:MGI Symbol;Acc:MGI:5451804]
17546668	6.23	5.73	1.41	0.335107	0.465312	0.727876	0.764144	Gm20816	predicted gene, 20816; predicted gene, 21180
17513621	2.82	2.33	1.41	0.466466	0.388005	0.781165	0.731432	Gm23299	predicted gene, 23299 [Source:MGI Symbol;Acc:MGI:5453076]
17462841	6.24	5.75	1.4	0.115161	0.293039	0.670591	0.694325	Gm23554	predicted gene, 23554 [Source:MGI Symbol;Acc:MGI:5453331]
17429295	4.75	4.27	1.4	0.041711	0.069511	0.670591	0.532011	Gm12865	predicted gene 12865
17549236	7.82	7.33	1.4	0.059585	0.065092	0.670591	0.528633
17521128	2.97	2.48	1.4	0.061053	0.08727	0.670591	0.554134	Gm24631	predicted gene, 24631 [Source:MGI Symbol;Acc:MGI:5454408]
17520177	5.08	4.59	1.4	0.274113	0.37511	0.70098	0.726203	Mthfs	5, 10-methenyltetrahydrofolate synthetase
17269204	6.39	5.9	1.4	0.055892	0.253458	0.670591	0.674912
17287891	5.03	4.55	1.4	0.026331	0.045775	0.670591	0.503032
17243212	6.56	6.07	1.4	0.160178	0.194546	0.67379	0.640811
17458000	4.19	3.7	1.4	0.081519	0.162814	0.670591	0.620697	Olfr237-ps1	olfactory receptor 237, pseudogene 1
17487531	5.13	4.64	1.4	0.557296	0.783833	0.824724	0.901115	Gm10665	predicted gene 10665; predicted gene 10670
17487621	5.13	4.64	1.4	0.557296	0.783833	0.824724	0.901115	Gm10665	predicted gene 10665; predicted gene 10670
17481616	3.12	2.64	1.4	0.42774	0.467887	0.760197	0.764845	Olfr495	olfactory receptor 495
17366876	4.47	3.98	1.4	0.073349	0.257983	0.670591	0.677103	Gm25753	predicted gene, 25753 [Source:MGI Symbol;Acc:MGI:5455530]
17429277	3.13	2.65	1.4	0.115354	0.096228	0.670591	0.565063	Olfr1338	olfactory receptor 1338
17258642	10.24	9.75	1.4	0.111802	0.327285	0.670591	0.70621	Snord1b	small nucleolar RNA, C/D box 1B
17353344	3.56	3.08	1.4	0.029893	0.007026	0.670591	0.274746	Gm25826	predicted gene, 25826 [Source:MGI Symbol;Acc:MGI:5455603]
17222318	4.04	3.56	1.4	0.293623	0.204863	0.70961	0.648114	Rpl12-ps1	ribosomal protein L12, pseudogene 1
17270607	7.02	6.54	1.4	0.052371	0.053205	0.670591	0.513854
17549988	7.02	6.54	1.4	0.052371	0.053205	0.670591	0.513854
17302159	3.08	2.59	1.4	0.132663	0.032678	0.670591	0.453168	Gm26251	predicted gene, 26251 [Source:MGI Symbol;Acc:MGI:5456028]
17487572	5.17	4.68	1.4	0.294943	0.431132	0.710203	0.749118	Vmn1r129	vomeronasal 1 receptor 129
17306186	4.16	3.69	1.39	0.419443	0.683039	0.757018	0.859692	Olfr221	olfactory receptor 221
17267203	3.58	3.11	1.39	0.014886	0.004934	0.670591	0.23985	Gm20759	predicted gene, 20759
17407188	9.01	8.54	1.39	0.101751	0.187463	0.670591	0.637544	Gm24046	predicted gene, 24046 [Source:MGI Symbol;Acc:MGI:5453823]
17367738	4.05	3.58	1.39	0.266271	0.465726	0.698463	0.764391
17308963	4.92	4.44	1.39	0.089664	0.4944	0.670591	0.775214	Gm23926	predicted gene, 23926 [Source:MGI Symbol;Acc:MGI:5453703]
17216554	5.07	4.59	1.39	0.259756	0.370173	0.695608	0.724529	Gm24030	predicted gene, 24030 [Source:MGI Symbol;Acc:MGI:5453807]
17300071	5	4.52	1.39	0.121838	0.365263	0.670591	0.723289	Trav16	T cell receptor alpha variable 16
17470623	3.84	3.36	1.39	0.076927	0.077221	0.670591	0.543065	Gm5316	predicted gene 5316 [Source:MGI Symbol;Acc:MGI:3645576]
17359251	3.21	2.74	1.39	0.061512	0.059368	0.670591	0.520738	Cyp2c65	cytochrome P450, family 2, subfamily c, polypeptide 65
17251328	5.85	5.38	1.39	0.243341	0.315989	0.690895	0.701148	Pik3r6	phosphoinositide-3-kinase, regulatory subunit 6
17372810	5.25	4.78	1.39	0.028786	0.217273	0.670591	0.655912	Olfr1076	olfactory receptor 1076
17426917	3.23	2.75	1.39	0.327136	0.500378	0.724234	0.777296	Gm25899	predicted gene, 25899 [Source:MGI Symbol;Acc:MGI:5455676]
17222354	5.15	4.67	1.39	0.044262	0.094287	0.670591	0.562133	4930594C11Rik	G1 to S phase transition pseudogene
17487584	4.91	4.44	1.39	0.61679	0.809155	0.853459	0.913255	Gm4214	predicted gene 4214; predicted gene 4175
17487645	4.91	4.44	1.39	0.61679	0.809155	0.853459	0.913255	Gm4214	predicted gene 4214; predicted gene 4175
17549508	5.59	5.12	1.39	0.317341	0.45985	0.719335	0.762093
17315505	3.77	3.3	1.39	0.071326	0.139959	0.670591	0.603339	Mir196a-2	microRNA 196a-2
17499392	9.59	9.12	1.39	0.077753	0.369864	0.670591	0.724529	Gm24698	predicted gene, 24698 [Source:MGI Symbol;Acc:MGI:5454475]
17500494	9.83	9.36	1.39	0.047731	0.218542	0.670591	0.655912	Gm24727	predicted gene, 24727 [Source:MGI Symbol;Acc:MGI:5454504]
17399008	5.9	5.43	1.39	0.398592	0.40438	0.747892	0.738179	Mir3093	microRNA 3093
17525696	5.06	4.58	1.39	0.078685	0.069477	0.670591	0.532011	Olfr917	olfactory receptor 917
17440132	10.61	10.14	1.39	0.103358	0.325432	0.670591	0.706112	Gm22270	predicted gene, 22270 [Source:MGI Symbol;Acc:MGI:5452047]
17547368	5.7	5.23	1.39	0.122508	0.160434	0.670591	0.619286	Gm21248	predicted gene, 21248; predicted gene, 20806
17547420	5.7	5.23	1.39	0.122508	0.160434	0.670591	0.619286	Gm21248	predicted gene, 21248; predicted gene, 20806
17300243	3.71	3.24	1.39	0.077582	0.056119	0.670591	0.518462	Traj2	T cell receptor alpha joining 2
17487554	5.86	5.38	1.39	0.150002	0.080865	0.671216	0.54744	Vmn1r117	vomeronasal 1 receptor 117
17410863	3.94	3.46	1.39	0.303001	0.193078	0.714236	0.639852	Clca3a2	chloride channel accessory 3A2; chloride channel accessory 2
17284591	5.73	5.27	1.38	0.008335	0.112813	0.670591	0.577493	Ighv1-56	immunoglobulin heavy variable 1-56
17294397	5.63	5.17	1.38	0.013522	0.016329	0.670591	0.357966	Lrrc14b	leucine rich repeat containing 14B
17548761	5.72	5.25	1.38	0.061929	0.205235	0.670591	0.648114
17500334	6.12	5.65	1.38	0.018462	0.02047	0.670591	0.390937	Tex24	testis expressed gene 24
17523682	3.82	3.36	1.38	0.000709	0.00046	0.530899	0.11052	4930433N12Rik	RIKEN cDNA 4930433N12 gene
17326926	3.45	2.98	1.38	0.025336	0.0453	0.670591	0.502925	Gm10229	predicted gene 10229
17434524	5.84	5.38	1.38	0.066599	0.184303	0.670591	0.635585	Abcb1a	ATP-binding cassette, sub-family B (MDR/TAP), member 1A
17480100	3.96	3.49	1.38	0.242889	0.359953	0.690895	0.721617	n-R5s155	nuclear encoded rRNA 5S 155 [Source:MGI Symbol;Acc:MGI:4422018]
17283443	5.06	4.59	1.38	0.075188	0.061492	0.670591	0.522244	Gm25203	predicted gene, 25203 [Source:MGI Symbol;Acc:MGI:5454980]
17282098	6.41	5.94	1.38	0.043005	0.100741	0.670591	0.569992	Gm22696	predicted gene, 22696 [Source:MGI Symbol;Acc:MGI:5452473]
17225171	5.4	4.93	1.38	0.041089	0.035043	0.670591	0.465193	Gm24148	predicted gene, 24148; nucleolin
17338041	4.63	4.16	1.38	0.025597	0.077241	0.670591	0.543065	Mir693	microRNA 693
17287033	6.88	6.41	1.38	0.079645	0.374471	0.670591	0.726187	Gm22960	predicted gene, 22960 [Source:MGI Symbol;Acc:MGI:5452737]
17541917	11.75	11.29	1.38	0.074988	0.187164	0.670591	0.637391	Snord61	small nucleolar RNA, C/D box 61
17510254	7.79	7.32	1.38	0.17005	0.180579	0.675031	0.633322	Snora68	small nucleolar RNA, H/ACA box 68
17237603	3.19	2.73	1.38	0.020595	0.012144	0.670591	0.324953	1700025F24Rik	RIKEN cDNA 1700025F24 gene
17455652	5.17	4.7	1.38	0.087615	0.247135	0.670591	0.670994	Gm7682	predicted gene 7682
17547235	5.77	5.3	1.38	0.037301	0.076151	0.670591	0.541927	Gm21387	predicted gene, 21387 [Source:MGI Symbol;Acc:MGI:5434742]; predicted gene, 20882 [Source:MGI Symbol;Acc:MGI:5434238]
17547355	5.77	5.3	1.38	0.037301	0.076151	0.670591	0.541927	Gm21387	predicted gene, 21387 [Source:MGI Symbol;Acc:MGI:5434742]; predicted gene, 20882 [Source:MGI Symbol;Acc:MGI:5434238]
17324994	7.9	7.43	1.38	0.106461	0.36146	0.670591	0.722196	Gm22231	predicted gene, 22231 [Source:MGI Symbol;Acc:MGI:5452008]
17501224	7.62	7.16	1.38	0.031179	0.249958	0.670591	0.672724
17286496	8.77	8.31	1.38	0.852396	0.281699	0.952782	0.688524
17501504	6.46	6	1.38	0.144566	0.718146	0.670591	0.871291
17463298	8.5	8.04	1.38	0.289569	0.056191	0.708135	0.518587	Gm16303	predicted gene 16303 [Source:MGI Symbol;Acc:MGI:3826584]
17296912	2.81	2.36	1.37	0.096984	0.086289	0.670591	0.552963	Gm10410	predicted gene 10410
17276928	4.34	3.89	1.37	0.311193	0.196442	0.717728	0.641749	6530401F13Rik	RIKEN cDNA 6530401F13 gene [Source:MGI Symbol;Acc:MGI:1923491]
17411566	2.37	1.92	1.37	0.149477	0.14696	0.670745	0.608148	Gm26436	predicted gene, 26436 [Source:MGI Symbol;Acc:MGI:5456213]
17459327	5.77	5.32	1.37	0.076253	0.099053	0.670591	0.568731	Igkv2-116	immunoglobulin kappa variable 2-116
17269250	6.11	5.65	1.37	0.020148	0.018304	0.670591	0.372724	Gm11564	predicted gene 11564
17425878	2.98	2.53	1.37	0.072902	0.058387	0.670591	0.520738	Mup4	major urinary protein 4
17430831	7.65	7.2	1.37	0.035494	0.083337	0.670591	0.550765	Snora73b	small nucleolar RNA, H/ACA box 73b
17224811	4.58	4.12	1.37	0.057896	0.054631	0.670591	0.514423	Gm6189	predicted gene 6189 [Source:MGI Symbol;Acc:MGI:3643154]
17383672	5.05	4.59	1.37	0.007374	0.048941	0.670591	0.508311	Gm14488	predicted gene 14488
17449827	4.02	3.56	1.37	0.225359	0.366207	0.688501	0.723334	C87414	expressed sequence C87414
17511714	4.5	4.05	1.37	0.3454	0.508811	0.731995	0.780517	Ces1e	carboxylesterase 1E
17225113	3.49	3.03	1.37	0.12076	0.330067	0.670591	0.707537
17247078	3.34	2.88	1.37	0.445111	0.547728	0.770407	0.797991	n-R5s67	nuclear encoded rRNA 5S 67 [Source:MGI Symbol;Acc:MGI:4421912]
17516995	3.8	3.34	1.37	0.065926	0.200512	0.670591	0.644999	Gm8884	predicted gene 8884
17280039	3.41	2.96	1.37	0.050309	0.102223	0.670591	0.571047	Gm24142	predicted gene, 24142 [Source:MGI Symbol;Acc:MGI:5453919]
17282100	3.85	3.39	1.37	0.182995	0.292585	0.678598	0.693957	Gm24070	predicted gene, 24070 [Source:MGI Symbol;Acc:MGI:5453847]
17495318	7.41	6.95	1.37	0.011583	0.166542	0.670591	0.621855
17504370	7.81	7.35	1.37	0.035505	0.095627	0.670591	0.564463
17231682	2.96	2.51	1.37	0.301417	0.646385	0.712944	0.842415	Gm22194	predicted gene, 22194 [Source:MGI Symbol;Acc:MGI:5451971]
17529356	7.28	6.83	1.37	0.110396	0.108627	0.670591	0.57466	Gm22830	predicted gene, 22830 [Source:MGI Symbol;Acc:MGI:5452607]
17310669	8.05	7.6	1.37	0.000733	0.011785	0.530899	0.324089	Gm6576	predicted gene 6576 [Source:MGI Symbol;Acc:MGI:3646644]
17487511	4.95	4.49	1.37	0.490032	0.686141	0.7918	0.86068	Gm10666	predicted gene 10666; vomeronasal 1 receptor 93
17487605	4.95	4.49	1.37	0.490032	0.686141	0.7918	0.86068	Gm10666	predicted gene 10666; vomeronasal 1 receptor 93
17211566	3.87	3.41	1.37	0.479815	0.698656	0.787253	0.864977	Gm23453	predicted gene, 23453 [Source:MGI Symbol;Acc:MGI:5453230]
17491751	8.4	7.94	1.37	0.061683	0.195832	0.670591	0.641169
17486261	5.49	5.04	1.37	0.681956	0.549601	0.883417	0.79867	Vmn2r41	vomeronasal 2, receptor 41
17368387	10.38	9.92	1.37	0.116993	0.282179	0.670591	0.688616	Gm23969	predicted gene, 23969 [Source:MGI Symbol;Acc:MGI:5453746]
17544269	4.43	3.97	1.37	0.06513	0.690439	0.670591	0.862335	Gm23985	predicted gene, 23985 [Source:MGI Symbol;Acc:MGI:5453762]
17376508	6.59	6.13	1.37	0.141045	0.188636	0.670591	0.638205	Mir103-2	microRNA 103-2
17471431	3.57	3.12	1.37	0.143313	0.158313	0.670591	0.617631	Klrb1a	killer cell lectin-like receptor subfamily B member 1A
17439246	5.26	4.81	1.37	0.099642	0.269311	0.670591	0.682033	Gm7682	predicted gene 7682
17448170	6.26	5.81	1.37	0.164036	0.325275	0.67379	0.706112	Gm22273	predicted gene, 22273 [Source:MGI Symbol;Acc:MGI:5452050]
17288714	9.69	9.24	1.37	0.056257	0.207257	0.670591	0.649466	Gm23127	predicted gene, 23127 [Source:MGI Symbol;Acc:MGI:5452904]
17267773	8.89	8.44	1.37	0.031617	0.358305	0.670591	0.72135	Gm22702	predicted gene, 22702 [Source:MGI Symbol;Acc:MGI:5452479]
17330156	4.28	3.83	1.37	0.270701	0.262011	0.699252	0.678672	Gm24569	predicted gene, 24569 [Source:MGI Symbol;Acc:MGI:5454346]
17330861	4.72	4.26	1.37	0.544878	0.653681	0.819644	0.846217	Gm5407	predicted gene 5407 [Source:MGI Symbol;Acc:MGI:3644612]
17547389	5.93	5.48	1.37	0.030875	0.069197	0.670591	0.531946	Gm20809	predicted gene, 20809 [Source:MGI Symbol;Acc:MGI:5434165]; predicted gene 28480 [Source:MGI Symbol;Acc:MGI:5579186]; predicted gene, 20846 [Source:MGI Symbol;Acc:MGI:5434202]
17353576	3.8	3.35	1.37	0.091052	0.25729	0.670591	0.676694	Gm26109	predicted gene, 26109 [Source:MGI Symbol;Acc:MGI:5455886]
17278688	8.58	8.13	1.37	0.038317	0.127387	0.670591	0.59126	Mir673	microRNA 673
17538495	6.53	6.08	1.37	0.114794	0.016598	0.670591	0.3594	Luzp4	leucine zipper protein 4
17365072	6.84	6.4	1.36	0.129498	0.181704	0.670591	0.634363	Bloc1s2	biogenesis of lysosomal organelles complex-1, subunit 2
17269281	5.04	4.6	1.36	0.05088	0.049279	0.670591	0.509084	Krt33b	keratin 33B
17395486	2.35	1.9	1.36	0.104629	0.123601	0.670591	0.586671
17372742	9.37	8.93	1.36	0.010127	0.050957	0.670591	0.511216	Gm23716	predicted gene, 23716 [Source:MGI Symbol;Acc:MGI:5453493]
17382357	5.21	4.77	1.36	0.228334	0.547592	0.688501	0.797957	Gm25518	predicted gene, 25518 [Source:MGI Symbol;Acc:MGI:5455295]
17388033	2.86	2.41	1.36	0.036254	0.292476	0.670591	0.693892	Olfr142	olfactory receptor 142
17411695	3.59	3.15	1.36	0.217921	0.290016	0.687027	0.692079	Gm23423	predicted gene, 23423 [Source:MGI Symbol;Acc:MGI:5453200]
17476657	9.17	8.72	1.36	0.057848	0.189156	0.670591	0.638298	Scgb1b3	secretoglobin, family 1B, member 3
17443148	6.41	5.96	1.36	0.057384	0.049136	0.670591	0.508801	Cldn3	claudin 3
17231419	7.4	6.95	1.36	0.041867	0.063032	0.670591	0.524079	Gm25515	predicted gene, 25515 [Source:MGI Symbol;Acc:MGI:5455292]
17254614	5.75	5.31	1.36	0.007327	0.037335	0.670591	0.476938
17308731	9.06	8.62	1.36	0.158525	0.232041	0.67379	0.663783
17245169	6.14	5.7	1.36	0.360705	0.45932	0.736253	0.762093
17315198	4.29	3.85	1.36	0.090055	0.221175	0.670591	0.657147	Mir1941	microRNA 1941
17487568	4.85	4.41	1.36	0.537066	0.721293	0.815347	0.872282	Vmn1r126	vomeronasal 1 receptor 126
17357895	4.14	3.7	1.36	0.120401	0.303578	0.670591	0.69628	Gm5512	required for meiotic nuclear division 1 pseudogene
17300015	6.2	5.76	1.36	0.002682	0.040649	0.670591	0.48808	Trav12-1	T cell receptor alpha variable 12-1
17313531	4.12	3.67	1.36	0.102737	0.103457	0.670591	0.572319	Mir33	microRNA 33
17331168	7.31	6.86	1.36	0.029849	0.082486	0.670591	0.550527	Gm24039	predicted gene, 24039 [Source:MGI Symbol;Acc:MGI:5453816]
17371099	3.87	3.42	1.36	0.188492	0.253448	0.678608	0.674912	Gm22338	predicted gene, 22338 [Source:MGI Symbol;Acc:MGI:5452115]
17426022	7.4	6.96	1.36	0.074	0.195481	0.670591	0.641052	Mup15	major urinary protein 15
17439739	2.87	2.43	1.36	0.058106	0.031489	0.670591	0.449078	Gm25721	predicted gene, 25721 [Source:MGI Symbol;Acc:MGI:5455498]
17545407	4.89	4.45	1.36	0.204457	0.191273	0.681646	0.638649	Gm26441	predicted gene, 26441 [Source:MGI Symbol;Acc:MGI:5456218]
17290076	2.83	2.38	1.36	0.170122	0.147653	0.675102	0.608991	Gm23198	predicted gene, 23198 [Source:MGI Symbol;Acc:MGI:5452975]
17539121	5.63	5.19	1.36	0.098509	0.078594	0.670591	0.544927	Klhl34	kelch-like 34
17231475	6.28	5.84	1.36	0.005636	0.014259	0.670591	0.344704	Gm23573	predicted gene, 23573 [Source:MGI Symbol;Acc:MGI:5453350]
17462366	4.32	3.88	1.36	0.201394	0.44981	0.681203	0.757133	Gm24391	predicted gene, 24391 [Source:MGI Symbol;Acc:MGI:5454168]
17469939	9.2	8.76	1.36	0.044217	0.111764	0.670591	0.577493	Snora7a	small nucleolar RNA, H/ACA box 7A; ribosomal protein L32
17426940	3.86	3.42	1.36	0.226869	0.235249	0.688501	0.665421
17379873	8.31	7.86	1.36	0.237139	0.439884	0.689216	0.75255	1500012F01Rik	RIKEN cDNA 1500012F01 gene
17487607	6	5.55	1.36	0.213179	0.531715	0.684767	0.789616	Vmn1r142	vomeronasal 1 receptor 142
17398050	3.05	2.61	1.36	0.018922	0.00245	0.670591	0.188489	Gm22165	predicted gene, 22165 [Source:MGI Symbol;Acc:MGI:5451942]
17547223	6.21	5.77	1.36	0.255238	0.364598	0.69385	0.723112	Gm20867	predicted gene, 20867; predicted gene, 21672
17547341	6.21	5.77	1.36	0.255238	0.364598	0.69385	0.723112	Gm20867	predicted gene, 20867; predicted gene, 21672
17547375	6.21	5.77	1.36	0.255238	0.364598	0.69385	0.723112	Gm20867	predicted gene, 20867; predicted gene, 21672
17547407	6.21	5.77	1.36	0.255238	0.364598	0.69385	0.723112	Gm20816	predicted gene, 20816; predicted gene, 21180
17547410	6.21	5.77	1.36	0.255238	0.364598	0.69385	0.723112	Gm20867	predicted gene, 20867; predicted gene, 21672
17486496	3.77	3.33	1.36	0.465927	0.398265	0.780856	0.735558	Zscan4e	zinc finger and SCAN domain containing 4E
17507792	7.35	6.91	1.36	0.007904	0.186585	0.670591	0.636979	Gm25763	predicted gene, 25763 [Source:MGI Symbol;Acc:MGI:5455540]
17533812	6.36	5.92	1.36	0.088528	0.173119	0.670591	0.627987
17542133	4.16	3.72	1.36	0.031761	0.048249	0.670591	0.505851	n-R5s7	nuclear encoded rRNA 5S 7 [Source:MGI Symbol;Acc:MGI:4421741]
17289549	3.61	3.18	1.35	0.292457	0.48152	0.70961	0.77002	n-R5s56	nuclear encoded rRNA 5S 56 [Source:MGI Symbol;Acc:MGI:4421901]
17459377	3.92	3.49	1.35	0.091784	0.071868	0.670591	0.533927	Igkv6-25	immunoglobulin kappa chain variable 6-25
17503222	4.23	3.79	1.35	0.093542	0.064764	0.670591	0.528161	1700122E12Rik	RIKEN cDNA 1700122E12 gene
17320809	5.14	4.71	1.35	0.132398	0.178938	0.670591	0.63252	Gm25546	predicted gene, 25546 [Source:MGI Symbol;Acc:MGI:5455323]
17459383	3.24	2.81	1.35	0.190711	0.222346	0.678644	0.657661	Igkv6-17	immunoglobulin kappa variable 6-17
17519571	3.79	3.35	1.35	0.051447	0.078487	0.670591	0.544927	Gm25250	predicted gene, 25250 [Source:MGI Symbol;Acc:MGI:5455027]
17265851	3.03	2.6	1.35	0.379603	0.523168	0.739626	0.785711
17344899	2.88	2.45	1.35	0.162605	0.22005	0.67379	0.657147	Olfr115	olfactory receptor 115
17546232	5.72	5.28	1.35	0.088388	0.117686	0.670591	0.581259	Zf12	Zf12 pseudogene
17549540	4.26	3.83	1.35	0.077211	0.100783	0.670591	0.569992
17549692	4.26	3.83	1.35	0.077211	0.100783	0.670591	0.569992
17266653	4.11	3.68	1.35	0.038194	0.03525	0.670591	0.466107	Gm26563	predicted gene, 26563 [Source:MGI Symbol;Acc:MGI:5477057]
17238894	5.98	5.55	1.35	0.174119	0.326264	0.675318	0.706189	Syne1	spectrin repeat containing, nuclear envelope 1
17352196	7.92	7.48	1.35	0.014838	0.05921	0.670591	0.520738	Mir5112	microRNA 5112
17401696	3.96	3.53	1.35	0.170045	0.198317	0.675031	0.643183	Gm12525	predicted gene 12525 [Source:MGI Symbol;Acc:MGI:3649596]
17239435	4.88	4.45	1.35	0.0421	0.085982	0.670591	0.552673	Adgrg6	adhesion G protein-coupled receptor G6
17419305	4.76	4.33	1.35	0.001968	0.019706	0.607478	0.384293	Matn1	matrilin 1, cartilage matrix protein
17455429	4.14	3.71	1.35	0.039554	0.054602	0.670591	0.514423	n-R5s179	nuclear encoded rRNA 5S 179 [Source:MGI Symbol;Acc:MGI:4422044]
17269301	4.41	3.98	1.35	0.159029	0.357308	0.67379	0.720836	Krt31	keratin 31
17523949	3.21	2.78	1.35	0.266787	0.404216	0.698463	0.738051
17265708	7.1	6.66	1.35	0.056137	0.063369	0.670591	0.524858	Gm24143	predicted gene, 24143 [Source:MGI Symbol;Acc:MGI:5453920]
17487537	5.93	5.5	1.35	0.167793	0.351907	0.674224	0.717391	Gm4201	predicted gene 4201; predicted gene 4141
17487627	5.93	5.5	1.35	0.167793	0.351907	0.674224	0.717391	Gm4201	predicted gene 4201; predicted gene 4141
17405754	3.33	2.9	1.35	0.182704	0.312754	0.678577	0.700196	Gm25919	predicted gene, 25919 [Source:MGI Symbol;Acc:MGI:5455696]
17384565	4.1	3.67	1.35	0.265444	0.173354	0.698413	0.627987	Olfr353	olfactory receptor 353
17414969	6.1	5.66	1.35	0.080267	0.131194	0.670591	0.595269
17327972	2.97	2.54	1.35	0.419681	0.497632	0.75709	0.776356	n-R5s30	nuclear encoded rRNA 5S 30 [Source:MGI Symbol;Acc:MGI:4421875]
17547423	5.84	5.41	1.35	0.146717	0.22059	0.670591	0.657147	Gm20791	predicted gene, 20791 [Source:MGI Symbol;Acc:MGI:5434147]; predicted gene, 20808 [Source:MGI Symbol;Acc:MGI:5434164]
17259076	6.53	6.1	1.35	0.583268	0.726257	0.837986	0.874552	Mir1932	microRNA 1932
17367834	5.65	5.21	1.35	0.103401	0.122981	0.670591	0.585801	Entpd8	ectonucleoside triphosphate diphosphohydrolase 8
17547065	5.45	5.02	1.35	0.106382	0.385658	0.670591	0.73
17237273	10.17	9.73	1.35	0.102344	0.281468	0.670591	0.688452	Gm25117	predicted gene, 25117 [Source:MGI Symbol;Acc:MGI:5454894]
17408121	7.65	7.22	1.35	0.216723	0.578882	0.686047	0.812278	Gm22581	predicted gene, 22581 [Source:MGI Symbol;Acc:MGI:5452358]
17262549	10.77	10.34	1.35	0.087706	0.318372	0.670591	0.702515	Sec24a	Sec24 related gene family, member A (S. cerevisiae)
17223327	4.74	4.3	1.35	0.062785	0.362798	0.670591	0.722743	Gm22371	predicted gene, 22371 [Source:MGI Symbol;Acc:MGI:5452148]
17499757	7.32	6.89	1.35	0.0814	0.344422	0.670591	0.715053	Defa3	defensin, alpha, 3
17487515	5.87	5.44	1.35	0.106743	0.06921	0.670591	0.531946	Gm8653	predicted gene 8653; predicted gene 6164
17487609	5.87	5.44	1.35	0.106743	0.06921	0.670591	0.531946	Gm8653	predicted gene 8653; predicted gene 6164
17291026	8.47	8.04	1.35	0.166198	0.54415	0.67379	0.796675	Mir1983	microRNA 1983
17423461	8.08	7.64	1.35	0.01382	0.396158	0.670591	0.734727	Gm26148	predicted gene, 26148 [Source:MGI Symbol;Acc:MGI:5455925]
17215065	6.72	6.3	1.35	0.096562	0.16218	0.670591	0.620697	Gm22786	predicted gene, 22786 [Source:MGI Symbol;Acc:MGI:5452563]
17284609	5.56	5.13	1.35	0.067291	0.017254	0.670591	0.364082	Ighv1-62-3	immunoglobulin heavy variable 1-62-3
17262250	4.07	3.65	1.34	0.282484	0.038108	0.70498	0.479364	Tgtp2	T cell specific GTPase 2
17284702	4.9	4.47	1.34	0.31518	0.464844	0.718098	0.76401	Gm10421	predicted gene 10421
17288219	7.65	7.23	1.34	0.551328	0.749076	0.823107	0.884505	Gm10139	predicted gene 10139
17548381	3.46	3.04	1.34	0.546314	0.76267	0.820212	0.891212	Gm3527	predicted gene 3527
17545477	6.18	5.76	1.34	0.04034	0.029914	0.670591	0.444606
17426062	7.33	6.91	1.34	0.044991	0.045233	0.670591	0.50267	Mup19	major urinary protein 19; major urinary protein 13; major urinary protein 11; major urinary protein 9
17491568	8.21	7.78	1.34	0.056122	0.174925	0.670591	0.628848	Gm26365	predicted gene, 26365 [Source:MGI Symbol;Acc:MGI:5456142]
17362524	5.07	4.65	1.34	0.120333	0.261559	0.670591	0.67849
17254330	3.69	3.27	1.34	0.064707	0.172105	0.670591	0.627368
17220794	5.89	5.47	1.34	0.748537	0.797563	0.909992	0.907414	D730003I15Rik	RIKEN cDNA D730003I15 gene
17514333	11.13	10.71	1.34	0.513796	0.648681	0.803361	0.843356	Gm10719	predicted gene 10719 [Source:MGI Symbol;Acc:MGI:3641690]
17290850	2.97	2.55	1.34	0.074172	0.154968	0.670591	0.614522	Trgj2	T cell receptor gamma joining 2
17409619	4.75	4.33	1.34	0.112073	0.427693	0.670591	0.747607	Gm23750	predicted gene, 23750 [Source:MGI Symbol;Acc:MGI:5453527]
17426563	3.27	2.85	1.34	0.193791	0.277844	0.679903	0.685946	Gm24170	predicted gene, 24170 [Source:MGI Symbol;Acc:MGI:5453947]
17414647	2.68	2.26	1.34	0.484136	0.770213	0.789283	0.894167	Gm24117	predicted gene, 24117 [Source:MGI Symbol;Acc:MGI:5453894]
17494706	3.71	3.29	1.34	0.085385	0.09066	0.670591	0.557498	Olfr705	olfactory receptor 705
17534372	2.9	2.48	1.34	0.776967	0.931718	0.922539	0.967841	Cypt15	cysteine-rich perinuclear theca 15
17261067	6.75	6.33	1.34	0.210298	0.496982	0.683613	0.776013	Gm12060	selenoprotein K pseudogene
17375603	4.8	4.38	1.34	0.127916	0.153461	0.670591	0.613679	Ctxn2	cortexin 2
17241234	6.55	6.13	1.34	0.131222	0.217577	0.670591	0.655912
17499613	4.25	3.84	1.34	0.131215	0.156806	0.670591	0.61589	Defb3	defensin beta 3
17317428	3.27	2.85	1.34	0.049651	0.046367	0.670591	0.503032	Gsdmc	gasdermin C
17474352	3.86	3.43	1.34	0.027667	0.01755	0.670591	0.365649	Psg22	pregnancy-specific glycoprotein 22
17295175	3.08	2.66	1.34	0.019783	0.198377	0.670591	0.643204	Gm24032	predicted gene, 24032 [Source:MGI Symbol;Acc:MGI:5453809]
17264634	9.55	9.13	1.34	0.025359	0.104037	0.670591	0.572319	Gm22442	predicted gene, 22442 [Source:MGI Symbol;Acc:MGI:5452219]
17550548	10.26	9.84	1.34	0.021027	0.009395	0.670591	0.298478
17369717	8.24	7.81	1.34	0.129884	0.434847	0.670591	0.750194	Gm25632	predicted gene, 25632 [Source:MGI Symbol;Acc:MGI:5455409]; predicted gene, 22192 [Source:MGI Symbol;Acc:MGI:5451969]
17369719	8.24	7.81	1.34	0.129884	0.434847	0.670591	0.750194	Gm25632	predicted gene, 25632 [Source:MGI Symbol;Acc:MGI:5455409]; predicted gene, 22192 [Source:MGI Symbol;Acc:MGI:5451969]
17257024	2.75	2.32	1.34	0.024251	0.01066	0.670591	0.311149	Gm22683	predicted gene, 22683 [Source:MGI Symbol;Acc:MGI:5452460]
17545225	11.84	11.42	1.34	0.071161	0.185363	0.670591	0.635932	Gm25107	predicted gene, 25107 [Source:MGI Symbol;Acc:MGI:5454884]
17287249	4.4	3.98	1.34	0.399624	0.468525	0.748403	0.764998	Gm38703	predicted gene, 38703; predicted gene, 38453; predicted gene, 31890
17304138	5.05	4.62	1.34	0.08521	0.274986	0.670591	0.685091	Gm26772	predicted gene, 26772 [Source:MGI Symbol;Acc:MGI:5477266]
17335874	5.39	4.98	1.34	0.080576	0.053256	0.670591	0.513854	4833413E03Rik	RIKEN cDNA 4833413E03 gene [Source:MGI Symbol;Acc:MGI:1925354]
17462141	4.37	3.95	1.34	0.648454	0.839257	0.868655	0.927301	Olfr214	olfactory receptor 214
17213319	10.57	10.15	1.34	0.054923	0.205432	0.670591	0.648114	Snord11	small nucleolar RNA, C/D box 11
17268103	9.5	9.08	1.34	0.003467	0.165612	0.670591	0.621147
17359239	4.11	3.69	1.34	0.109027	0.490291	0.670591	0.773293	Cyp2c55	cytochrome P450, family 2, subfamily c, polypeptide 55
17537513	4.88	4.45	1.34	0.11043	0.183911	0.670591	0.635221	Astx3	amplified spermatogenic transcripts X encoded 3 [Source:MGI Symbol;Acc:MGI:3705273]
17495338	4.85	4.43	1.34	0.334242	0.524129	0.727537	0.786171	Rps4l-ps	ribosomal protein S4-like, pseudogene
17213591	8.67	8.24	1.34	0.146179	0.419165	0.670591	0.745208	Gm26457	predicted gene, 26457 [Source:MGI Symbol;Acc:MGI:5456234]
17320684	5.87	5.45	1.34	0.006286	0.001859	0.670591	0.173713	Gm24647	predicted gene, 24647 [Source:MGI Symbol;Acc:MGI:5454424]
17487643	7.46	7.03	1.34	0.255812	0.402318	0.694017	0.737304	Vmn1r159	vomeronasal 1 receptor 159
17548123	4.64	4.22	1.34	0.31193	0.134188	0.717935	0.597127
17408644	3.89	3.47	1.34	0.059742	0.364575	0.670591	0.723112	Gm25199	predicted gene, 25199 [Source:MGI Symbol;Acc:MGI:5454976]
17352981	7.22	6.8	1.34	0.484163	0.201841	0.789283	0.646155
17467545	3.31	2.89	1.33	0.089837	0.357088	0.670591	0.720614	Igkv8-16	immunoglobulin kappa variable 8-16
17285879	4.85	4.44	1.33	0.873987	0.329741	0.95983	0.707511	Hist1h1a	histone cluster 1, H1a
17305487	4.76	4.35	1.33	0.20753	0.408627	0.683564	0.739374	Gm17654	predicted gene, 17654 [Source:MGI Symbol;Acc:MGI:4937288]
17268576	5.25	4.84	1.33	0.461441	0.108984	0.778714	0.575136	Gm11613	predicted gene 11613 [Source:MGI Symbol;Acc:MGI:3651819]
17326781	5.96	5.54	1.33	0.210551	0.288134	0.684049	0.690755	Gm24508	predicted gene, 24508 [Source:MGI Symbol;Acc:MGI:5454285]
17323818	3.45	3.03	1.33	0.126462	0.484044	0.670591	0.770428	Gm22158	predicted gene, 22158 [Source:MGI Symbol;Acc:MGI:5451935]
17392848	3.3	2.89	1.33	0.612244	0.804498	0.851706	0.91085	Rad21l	RAD21-like (S. pombe)
17355535	5.3	4.89	1.33	0.041895	0.351994	0.670591	0.717391	LOC105246501	uncharacterized LOC105246501; RIKEN cDNA A330094K24 gene [Source:MGI Symbol;Acc:MGI:1924343]
17289656	4.33	3.92	1.33	0.024712	0.025155	0.670591	0.416388	Htr1a	5-hydroxytryptamine (serotonin) receptor 1A
17442940	11.04	10.63	1.33	0.038449	0.196235	0.670591	0.64144	Gm23245	predicted gene, 23245 [Source:MGI Symbol;Acc:MGI:5453022]
17422902	5.25	4.84	1.33	0.036285	0.024211	0.670591	0.411767	Rnf223	ring finger 223
17467742	5.99	5.58	1.33	0.045976	0.107715	0.670591	0.574475	Vamp5	vesicle-associated membrane protein 5
17250193	4.81	4.39	1.33	0.037363	0.233783	0.670591	0.66492	Gm10435	predicted gene 10435 [Source:MGI Symbol;Acc:MGI:3642820]; uncharacterized LOC105244175
17548040	3.94	3.53	1.33	0.061775	0.126966	0.670591	0.590738
17280368	4.25	3.84	1.33	0.139138	0.193768	0.670591	0.640235	Allc	allantoicase
17365070	8.12	7.7	1.33	0.078257	0.149791	0.670591	0.611264	Gm24336	predicted gene, 24336 [Source:MGI Symbol;Acc:MGI:5454113]
17363895	5.16	4.75	1.33	0.150443	0.201594	0.671474	0.646006	Dkk1	dickkopf homolog 1 (Xenopus laevis)
17481225	2.5	2.09	1.33	0.142554	0.201791	0.670591	0.646155	Olfr243	olfactory receptor 243
17516178	3.51	3.1	1.33	0.096886	0.095194	0.670591	0.563944	Gm23271	predicted gene, 23271 [Source:MGI Symbol;Acc:MGI:5453048]
17248894	8.5	8.09	1.33	0.072601	0.232167	0.670591	0.663783	Snord95	small nucleolar RNA, C/D box 95; guanine nucleotide binding protein (G protein), beta polypeptide 2 like 1
17344682	6.75	6.34	1.33	0.078028	0.213501	0.670591	0.653562	Gm8909	predicted gene 8909; predicted gene 10499
17348076	4.29	3.88	1.33	0.717779	0.911167	0.896495	0.95934	Gm6225	predicted gene 6225
17455673	6.23	5.82	1.33	0.000556	0.065167	0.530899	0.528633
17487550	4.82	4.41	1.33	0.508525	0.695773	0.801402	0.864369	Vmn1r114	vomeronasal 1 receptor 114
17399233	6.28	5.87	1.33	0.09352	0.412811	0.670591	0.741391	Gm23054	predicted gene, 23054 [Source:MGI Symbol;Acc:MGI:5452831]
17483840	6.89	6.48	1.33	0.035095	0.051142	0.670591	0.511216	Gm23847	predicted gene, 23847 [Source:MGI Symbol;Acc:MGI:5453624]
17509504	6.52	6.11	1.33	0.209324	0.412242	0.683564	0.741112	Gm23329	predicted gene, 23329 [Source:MGI Symbol;Acc:MGI:5453106]
17309284	4.9	4.49	1.33	0.081578	0.124974	0.670591	0.587826	D130079A08Rik	RIKEN cDNA D130079A08 gene
17318942	4.41	4	1.33	0.128138	0.245252	0.670591	0.669969	Pvalb	parvalbumin
17282902	6.25	5.84	1.33	0.021632	0.199484	0.670591	0.644299	Mir3068	microRNA 3068
17389645	8.25	7.83	1.33	0.093046	0.306759	0.670591	0.69789	Gm25514	predicted gene, 25514 [Source:MGI Symbol;Acc:MGI:5455291]
17281684	7.17	6.77	1.33	0.203748	0.448036	0.681646	0.756551	Gm23579	predicted gene, 23579 [Source:MGI Symbol;Acc:MGI:5453356]
17249851	8.11	7.71	1.33	0.090015	0.16087	0.670591	0.619482	Gm12238	predicted gene 12238
17542933	3.28	2.87	1.33	0.25627	0.216905	0.694113	0.655912	Obp1a	odorant binding protein IA
17474732	4.6	4.19	1.33	0.388965	0.391523	0.743349	0.7332	Gm4541	NLR family, pyrin domain containing 4E pseudogene
17474791	4.6	4.19	1.33	0.388965	0.391523	0.743349	0.7332	Gm4541	NLR family, pyrin domain containing 4E pseudogene
17474803	4.6	4.19	1.33	0.388965	0.391523	0.743349	0.7332	Gm4541	NLR family, pyrin domain containing 4E pseudogene
17288836	6.41	6	1.33	0.362303	0.618752	0.736253	0.829835	Gm26088	predicted gene, 26088 [Source:MGI Symbol;Acc:MGI:5455865]
17269229	3.6	3.19	1.33	0.484557	0.487953	0.789473	0.772159	Krtap4-8	keratin associated protein 4-8
17547413	5.24	4.83	1.33	0.100747	0.238779	0.670591	0.666762	Gm20806	predicted gene, 20806; spermiogenesis specific transcript on the Y 2
17519734	7.47	7.06	1.33	0.167676	0.158576	0.674224	0.617631
17250744	10.81	10.4	1.33	0.072854	0.289637	0.670591	0.692079	Snord65	small nucleolar RNA, C/D box 65
17546509	6.31	5.89	1.33	0.303315	0.383636	0.714423	0.729321	Gm20738	predicted gene, 20738
17305304	6.28	5.87	1.33	0.131341	0.286464	0.670591	0.69017	Gm8068	predicted gene 8068; predicted gene 21977
17258569	4.63	4.22	1.33	0.087382	0.054046	0.670591	0.514423	Gm26730	predicted gene, 26730
17328935	6.7	6.29	1.33	0.016331	0.051113	0.670591	0.511216	Gm26219	predicted gene, 26219 [Source:MGI Symbol;Acc:MGI:5455996]
17550590	7.95	7.54	1.33	0.303333	0.043328	0.714423	0.496873
17344287	10.19	9.77	1.33	0.216346	0.610202	0.686047	0.826474	Gm23442	predicted gene, 23442 [Source:MGI Symbol;Acc:MGI:5453219]
17326747	6.76	6.35	1.33	0.308713	0.466753	0.716195	0.764629	1700066C05Rik	RIKEN cDNA 1700066C05 gene
17436942	4.43	4.02	1.33	0.240513	0.088277	0.690321	0.55478	Gm25767	predicted gene, 25767 [Source:MGI Symbol;Acc:MGI:5455544]
17278487	7.25	6.84	1.33	0.060306	0.192438	0.670591	0.638963	Gm24986	predicted gene, 24986 [Source:MGI Symbol;Acc:MGI:5454763]
17280420	3.73	3.32	1.33	0.123552	0.017016	0.670591	0.362196	Gm23342	predicted gene, 23342 [Source:MGI Symbol;Acc:MGI:5453119]
17305259	5.67	5.26	1.33	0.458859	0.466314	0.776682	0.764392	Gm7945	predicted gene 7945 [Source:MGI Symbol;Acc:MGI:3646596]
17387817	3.01	2.61	1.32	0.101616	0.087435	0.670591	0.554134	Olfr1170	olfactory receptor 1170
17249206	5.86	5.46	1.32	0.027814	0.023367	0.670591	0.409159	Adamts2	a disintegrin-like and metallopeptidase (reprolysin type) with thrombospondin type 1 motif, 2
17298923	5.75	5.35	1.32	0.131761	0.135788	0.670591	0.597546	Gm22469	predicted gene, 22469 [Source:MGI Symbol;Acc:MGI:5452246]
17215982	4.45	4.05	1.32	0.904344	0.978058	0.971207	0.989814	Gm26446	predicted gene, 26446 [Source:MGI Symbol;Acc:MGI:5456223]
17490069	5.09	4.69	1.32	0.18593	0.263858	0.678608	0.679535	9830147E19Rik	RIKEN cDNA 9830147E19 gene
17486481	4.73	4.33	1.32	0.01272	0.016985	0.670591	0.362196	Gm7789	predicted pseudogene 7789
17472630	3.45	3.06	1.32	0.167986	0.370188	0.674499	0.724529	Gm23272	predicted gene, 23272 [Source:MGI Symbol;Acc:MGI:5453049]
17254332	5.13	4.73	1.32	0.176032	0.288715	0.676427	0.691392	Hnf1b	HNF1 homeobox B
17317949	4.54	4.13	1.32	0.03287	0.051734	0.670591	0.511879	LOC105245978	uncharacterized LOC105245978
17326638	5.96	5.56	1.32	0.022251	0.210533	0.670591	0.650546	Gm26307	predicted gene, 26307 [Source:MGI Symbol;Acc:MGI:5456084]
17286403	3.19	2.79	1.32	0.006085	0.005436	0.670591	0.248004	Serpinb9e	serine (or cysteine) peptidase inhibitor, clade B, member 9e
17240969	2.67	2.27	1.32	0.045824	0.108001	0.670591	0.574645	Gm23058	predicted gene, 23058 [Source:MGI Symbol;Acc:MGI:5452835]
17469965	5.83	5.44	1.32	0.010748	0.13315	0.670591	0.597124
17230023	3	2.6	1.32	0.360064	0.45448	0.736253	0.759383	Pydc4	pyrin domain containing 4
17285825	2.65	2.25	1.32	0.03183	0.103663	0.670591	0.572319	Hist1h3f	histone cluster 1, H3f
17505788	3.06	2.65	1.32	0.095727	0.098519	0.670591	0.568299	Gm22827	predicted gene, 22827 [Source:MGI Symbol;Acc:MGI:5452604]
17421788	6.29	5.89	1.32	0.042689	0.056829	0.670591	0.518999	Ube4bos2	ubiquitination factor E4B, opposite strand 2 [Source:MGI Symbol;Acc:MGI:3651969]
17314608	4.26	3.86	1.32	0.681437	0.791618	0.88327	0.905337	1700031M16Rik	RIKEN cDNA 1700031M16 gene
17366241	6.06	5.65	1.32	0.003518	0.003678	0.670591	0.218481	LOC100503923	proteinase-activated receptor 1-like
17544689	4.24	3.84	1.32	0.02528	0.046403	0.670591	0.503032
17284426	6.94	6.54	1.32	0.049091	0.107343	0.670591	0.574454	Ighv2-9	immunoglobulin heavy variable 2-9
17363171	3.04	2.64	1.32	0.087127	0.101241	0.670591	0.569992	Olfr1501	olfactory receptor 1501
17550522	4.67	4.27	1.32	0.030132	0.040393	0.670591	0.487657
17228341	4.41	4.01	1.32	0.189924	0.249318	0.678608	0.672491	Gm9530	predicted gene 9530
17438464	4.54	4.13	1.32	0.022338	0.030586	0.670591	0.447836	Thegl	theg spermatid protein like
17274335	6.27	5.87	1.32	0.121157	0.283368	0.670591	0.688932	LOC102632102	zinc finger protein 69-like; zinc finger protein 431-like
17402408	5.6	5.2	1.32	0.058875	0.141307	0.670591	0.605228	Gm22900	predicted gene, 22900 [Source:MGI Symbol;Acc:MGI:5452677]
17247650	6.33	5.92	1.32	0.085052	0.348269	0.670591	0.715844	Gm24917	predicted gene, 24917 [Source:MGI Symbol;Acc:MGI:5454694]
17547620	8.62	8.22	1.32	0.433642	0.398671	0.763204	0.735611
17514255	12.49	12.09	1.32	0.082126	0.370673	0.670591	0.724564	Gm39287	predicted gene, 39287
17434475	8.27	7.88	1.32	0.709906	0.892987	0.892667	0.951085	Gm26825	predicted gene, 26825 [Source:MGI Symbol;Acc:MGI:5477319]
17501516	6.53	6.12	1.32	0.269127	0.371702	0.698586	0.725285
17331880	3.05	2.65	1.32	0.137635	0.12451	0.670591	0.587826	Krtap19-9a	keratin associated protein 19-9A [Source:MGI Symbol;Acc:MGI:3704466]
17289811	8.74	8.34	1.32	0.048624	0.271922	0.670591	0.683016
17248890	7.93	7.53	1.32	0.094999	0.419421	0.670591	0.745273	Gnb2l1	guanine nucleotide binding protein (G protein), beta polypeptide 2 like 1
17215817	5.25	4.85	1.32	0.01244	0.046928	0.670591	0.503032	Olfr12	olfactory receptor 12
17359672	3.4	3	1.32	0.042675	0.012233	0.670591	0.325365	Gm10768	predicted gene 10768; ATP-binding cassette, sub-family C (CFTR/MRP), member 2
17546259	4.48	4.09	1.32	0.736769	0.591025	0.904323	0.81763	Uba1y	ubiquitin-activating enzyme, Chr Y
17214907	5.58	5.18	1.32	0.610769	0.222511	0.851291	0.657661	Gm16025	predicted gene 16025 [Source:MGI Symbol;Acc:MGI:3802144]
17392724	4.8	4.41	1.31	0.095421	0.101899	0.670591	0.570885	Gm26681	predicted gene, 26681 [Source:MGI Symbol;Acc:MGI:5477175]
17283859	5.78	5.39	1.31	0.190045	0.215203	0.678608	0.654648	Gm16084	predicted gene 16084 [Source:MGI Symbol;Acc:MGI:3801938]
17274963	2.72	2.33	1.31	0.247998	0.354176	0.691762	0.718681	Gm24429	predicted gene, 24429 [Source:MGI Symbol;Acc:MGI:5454206]
17525471	3.59	3.2	1.31	0.217126	0.406133	0.686047	0.738524	Gm3434	predicted gene 3434
17445451	5	4.6	1.31	0.115577	0.125592	0.670591	0.589033
17211524	7.39	7.01	1.31	0.177046	0.144483	0.676427	0.606914
17539820	4.37	3.98	1.31	0.024517	0.027252	0.670591	0.430394	Mir501	microRNA 501
17514343	9.31	8.93	1.31	0.246939	0.356161	0.691762	0.720135	Gm10717	predicted gene 10717 [Source:MGI Symbol;Acc:MGI:3642031]
17481180	3.81	3.41	1.31	0.157436	0.535377	0.67379	0.792255	Olfr593	olfactory receptor 593
17472983	7.36	6.97	1.31	0.068659	0.204199	0.670591	0.647833	Gm23456	predicted gene, 23456 [Source:MGI Symbol;Acc:MGI:5453233]
17287957	3.5	3.11	1.31	0.049609	0.381824	0.670591	0.728618	Spata31d1b	spermatogenesis associated 31 subfamily D, member 1B
17288358	4.46	4.07	1.31	0.102266	0.099517	0.670591	0.569199	Gm7969	predicted gene 7969
17299995	5.14	4.75	1.31	0.143518	0.168421	0.670591	0.62455	Trav8-1	T cell receptor alpha variable 8-1
17324820	3.91	3.52	1.31	0.007712	0.042064	0.670591	0.491366	Zdhhc19	zinc finger, DHHC domain containing 19
17345955	3.95	3.56	1.31	0.084771	0.270319	0.670591	0.682033	Efhb	EF hand domain family, member B
17473631	3.32	2.94	1.31	0.033836	0.093096	0.670591	0.561004	Olfr1346	olfactory receptor 1346
17505144	4.04	3.64	1.31	0.12391	0.222344	0.670591	0.657661	1110028F18Rik	RIKEN cDNA 1110028F18 gene
17419371	5.12	4.73	1.31	0.080767	0.085227	0.670591	0.552177	Gm13063	predicted gene 13063 [Source:MGI Symbol;Acc:MGI:3649474]
17379110	4.24	3.85	1.31	0.054326	0.282157	0.670591	0.688616	Gm14241	predicted gene 14241 [Source:MGI Symbol;Acc:MGI:3651060]
17381355	3.2	2.81	1.31	0.2296	0.285132	0.688501	0.68942	Gm23118	predicted gene, 23118 [Source:MGI Symbol;Acc:MGI:5452895]
17441660	5.19	4.8	1.31	0.074953	0.245488	0.670591	0.670055	Sds	serine dehydratase
17518543	5.88	5.48	1.31	0.049185	0.05497	0.670591	0.514505
17426043	7.31	6.92	1.31	0.303389	0.341017	0.714423	0.713197	Mup18	major urinary protein 18; major urinary protein 17; major urinary protein, pseudogene 17; major urinary protein 11; major urinary protein 9; major urinary protein 13
17540173	3.68	3.29	1.31	0.673298	0.816931	0.8802	0.916498	Gm5132	predicted gene 5132
17355439	2.74	2.36	1.31	0.028014	0.018305	0.670591	0.372724	Gm24559	predicted gene, 24559 [Source:MGI Symbol;Acc:MGI:5454336]
17459078	7.58	7.19	1.31	0.082612	0.29304	0.670591	0.694325	Gm22367	predicted gene, 22367 [Source:MGI Symbol;Acc:MGI:5452144]
17492173	6.7	6.31	1.31	0.002196	0.039517	0.646915	0.485751	Gm4971	Smad nuclear interacting protein 1 pseudogene
17284533	4.26	3.87	1.31	0.236453	0.384391	0.689174	0.729336	Ighv1-20	immunoglobulin heavy variable V1-20
17288872	5.03	4.64	1.31	0.135168	0.262863	0.670591	0.679267	Gm25383	predicted gene, 25383 [Source:MGI Symbol;Acc:MGI:5455160]
17338595	4.51	4.12	1.31	0.112832	0.241162	0.670591	0.668422	4932415M13Rik	RIKEN cDNA 4932415M13 gene
17505851	5.41	5.02	1.31	0.310236	0.43313	0.716954	0.749937	Nudt7	nudix (nucleoside diphosphate linked moiety X)-type motif 7
17348877	6.53	6.14	1.31	0.05939	0.156153	0.670591	0.61589
17214039	11.77	11.39	1.31	0.09673	0.183657	0.670591	0.635221	Gm23444	predicted gene, 23444 [Source:MGI Symbol;Acc:MGI:5453221]; predicted gene, 23472 [Source:MGI Symbol;Acc:MGI:5453249]
17214041	11.77	11.39	1.31	0.09673	0.183657	0.670591	0.635221	Gm24497	predicted gene, 24497 [Source:MGI Symbol;Acc:MGI:5454274]
17214043	11.77	11.39	1.31	0.09673	0.183657	0.670591	0.635221	Gm25939	predicted gene, 25939 [Source:MGI Symbol;Acc:MGI:5455716]
17254200	11.77	11.39	1.31	0.09673	0.183657	0.670591	0.635221	Gm23444	predicted gene, 23444 [Source:MGI Symbol;Acc:MGI:5453221]; predicted gene, 23472 [Source:MGI Symbol;Acc:MGI:5453249]
17476879	5.2	4.81	1.31	0.084212	0.409022	0.670591	0.739392	Gm23307	predicted gene, 23307 [Source:MGI Symbol;Acc:MGI:5453084]
17305394	5.9	5.52	1.31	0.255549	0.457678	0.693902	0.761156	Gm17204	predicted gene 17204 [Source:MGI Symbol;Acc:MGI:4938031]; predicted gene 17124 [Source:MGI Symbol;Acc:MGI:4937951]
17453533	9.09	8.7	1.31	0.132686	0.360477	0.670591	0.721789	Gm25492	predicted gene, 25492 [Source:MGI Symbol;Acc:MGI:5455269]
17546080	7.95	7.56	1.31	0.530668	0.513519	0.81141	0.782414	Gm22368	predicted gene, 22368 [Source:MGI Symbol;Acc:MGI:5452145]; predicted gene 8814 [Source:MGI Symbol;Acc:MGI:3648632]
17222104	3.37	2.98	1.31	0.474748	0.583829	0.785392	0.814229	Gm25096	predicted gene, 25096 [Source:MGI Symbol;Acc:MGI:5454873]
17239048	5.42	5.03	1.31	0.197569	0.235214	0.680917	0.665421	Gm16254	predicted gene 16254 [Source:MGI Symbol;Acc:MGI:3826579]
17515884	6.45	6.05	1.31	0.391704	0.663229	0.744531	0.850879	Gm24262	predicted gene, 24262 [Source:MGI Symbol;Acc:MGI:5454039]
17549580	5.28	4.9	1.31	0.062999	0.056292	0.670591	0.518587
17549734	5.28	4.9	1.31	0.062999	0.056292	0.670591	0.518587
17269064	6.34	5.95	1.31	0.078482	0.410034	0.670591	0.73992	Krt10	keratin 10
17365398	5.85	5.47	1.31	0.048223	0.039333	0.670591	0.485262
17547608	8.76	8.37	1.31	0.491053	0.593376	0.792113	0.818911
17349085	4.47	4.08	1.31	0.256175	0.325401	0.694113	0.706112	Gm23674	predicted gene, 23674 [Source:MGI Symbol;Acc:MGI:5453451]
17271201	5.79	5.4	1.31	0.051965	0.27784	0.670591	0.685946	Gm24149	predicted gene, 24149 [Source:MGI Symbol;Acc:MGI:5453926]
17260910	6.45	6.05	1.31	0.04125	0.442126	0.670591	0.753906	Gm22807	predicted gene, 22807 [Source:MGI Symbol;Acc:MGI:5452584]
17337589	2.8	2.42	1.31	0.107133	0.483284	0.670591	0.770215	Olfr120	olfactory receptor 120
17487535	5.92	5.53	1.31	0.572126	0.71967	0.832567	0.87185	Gm5726	predicted gene 5726; predicted gene 8677
17487625	5.92	5.53	1.31	0.572126	0.71967	0.832567	0.87185	Gm5726	predicted gene 5726; predicted gene 8677
17525454	3.38	2.99	1.31	0.020959	0.034408	0.670591	0.461609	9230110F15Rik	RIKEN cDNA 9230110F15 gene
17513008	9.3	8.91	1.31	0.307868	0.501986	0.716139	0.778003	Gm24103	predicted gene, 24103 [Source:MGI Symbol;Acc:MGI:5453880]
17304292	3.88	3.49	1.31	0.884263	0.791836	0.96338	0.905496	Gm25697	predicted gene, 25697 [Source:MGI Symbol;Acc:MGI:5455474]
17333342	6.2	5.81	1.31	0.023256	0.383153	0.670591	0.729243	Tcp1	t-complex protein 1
17550568	11.63	11.24	1.31	0.091217	0.121415	0.670591	0.584637
17550570	11.63	11.24	1.31	0.091217	0.121415	0.670591	0.584637
17532627	11.63	11.24	1.31	0.099416	0.133569	0.670591	0.597124	mt-Th	mitochondrially encoded tRNA histidine [Source:MGI Symbol;Acc:MGI:102485]
17407452	4.97	4.58	1.31	0.280467	0.14145	0.703944	0.605228	Lce1f	late cornified envelope 1F
17549296	6.74	6.35	1.31	0.727525	0.921277	0.900969	0.963642
17285859	8.14	7.77	1.3	0.673499	0.106978	0.8802	0.5736	Hist1h1c	histone cluster 1, H1c
17440618	8.12	7.75	1.3	0.226771	0.117629	0.688501	0.581259	Mir701	microRNA 701
17226364	4.93	4.55	1.3	0.253176	0.130928	0.693409	0.59483	Htr5b	5-hydroxytryptamine (serotonin) receptor 5B
17324471	4.78	4.4	1.3	0.347525	0.21565	0.732563	0.655103	Mir28a	microRNA 28a
17488370	4.1	3.72	1.3	0.036072	0.174362	0.670591	0.628194	BC089491	cDNA sequence BC089491
17355078	3.19	2.82	1.3	0.293179	0.178229	0.70961	0.631795	Gm25150	predicted gene, 25150 [Source:MGI Symbol;Acc:MGI:5454927]
17297885	4.54	4.16	1.3	0.095793	0.212473	0.670591	0.652149	Gm24031	predicted gene, 24031 [Source:MGI Symbol;Acc:MGI:5453808]
17229953	5.07	4.69	1.3	0.007437	0.02438	0.670591	0.411767	Gm2710	predicted gene 2710 [Source:MGI Symbol;Acc:MGI:3780879]
17248374	4.9	4.52	1.3	0.07437	0.327332	0.670591	0.706226	Kcnmb1	potassium large conductance calcium-activated channel, subfamily M, beta member 1
17412400	7.06	6.68	1.3	0.276746	0.370176	0.702242	0.724529
17486015	3.7	3.31	1.3	0.190509	0.319555	0.678644	0.702515	Vmn1r55	vomeronasal 1 receptor 55
17401333	7.2	6.82	1.3	0.007433	0.103353	0.670591	0.572031	Gm23077	predicted gene, 23077 [Source:MGI Symbol;Acc:MGI:5452854]
17257591	10.46	10.08	1.3	0.29693	0.492878	0.71131	0.774365	Snord104	small nucleolar RNA, C/D box 104
17394571	5.91	5.53	1.3	0.165382	0.271887	0.67379	0.683016	Gm11467	predicted gene 11467 [Source:MGI Symbol;Acc:MGI:3650520]
17417195	6.86	6.47	1.3	0.027448	0.060931	0.670591	0.521329	Cyp4a12b	cytochrome P450, family 4, subfamily a, polypeptide 12B
17548759	6.95	6.57	1.3	0.007424	0.002588	0.670591	0.192265
17427123	5.64	5.26	1.3	0.181747	0.345172	0.677742	0.715084	Gm26867	predicted gene, 26867 [Source:MGI Symbol;Acc:MGI:5477361]
17237074	6.69	6.32	1.3	0.026045	0.201173	0.670591	0.645402	Gm4340	predicted gene 4340
17434508	5.46	5.08	1.3	0.004462	0.006078	0.670591	0.263227	Gm23993	predicted gene, 23993 [Source:MGI Symbol;Acc:MGI:5453770]
17235730	5.68	5.29	1.3	0.277824	0.450012	0.702808	0.757184	Smim24	small integral membrane protein 24
17299063	4.51	4.13	1.3	0.053998	0.06726	0.670591	0.531128	Gm8126	predicted gene 8126 [Source:MGI Symbol;Acc:MGI:3646861]
17305360	5.36	4.98	1.3	0.265511	0.501039	0.698413	0.77783	Gm17026	predicted gene 17026
17326235	6.32	5.94	1.3	0.043803	0.359905	0.670591	0.721613	Gm23180	predicted gene, 23180 [Source:MGI Symbol;Acc:MGI:5452957]
17356616	5.69	5.3	1.3	0.047982	0.046962	0.670591	0.503032	BC048609	cDNA sequence BC048609
17213976	6.2	5.82	1.3	0.46168	0.661502	0.778714	0.850321	Gm23422	predicted gene, 23422 [Source:MGI Symbol;Acc:MGI:5453199]
17319980	3.21	2.83	1.3	0.122019	0.221426	0.670591	0.65745	Gm22890	predicted gene, 22890 [Source:MGI Symbol;Acc:MGI:5452667]
17225066	6.6	6.22	1.3	0.006013	0.019221	0.670591	0.380793	A530032D15Rik	RIKEN cDNA A530032D15Rik gene
17316371	3.76	3.39	1.3	0.136496	0.157375	0.670591	0.61668	Gm25809	predicted gene, 25809 [Source:MGI Symbol;Acc:MGI:5455586]
17463332	5.1	4.72	1.3	0.166046	0.267246	0.67379	0.681707	Fgf6	fibroblast growth factor 6
17550040	3.76	3.39	1.3	0.136496	0.157375	0.670591	0.61668
17527164	3.93	3.56	1.3	0.820415	0.962164	0.940835	0.981933
17550314	3.93	3.56	1.3	0.820415	0.962164	0.940835	0.981933
17324303	5.8	5.42	1.3	0.109102	0.106202	0.670591	0.572976
17278787	5.01	4.64	1.3	0.165933	0.46024	0.67379	0.762234	AF357341	snoRNA AF357341
17305341	5.53	5.16	1.3	0.221035	0.41241	0.688501	0.741219	LOC102638116	uncharacterized LOC102638116; uncharacterized LOC102636948; predicted gene 7951 [Source:MGI Symbol;Acc:MGI:3648771]
17540116	3.48	3.11	1.3	0.015376	0.030412	0.670591	0.447709	Ssxb3	synovial sarcoma, X member B, breakpoint 3
17218680	12.09	11.71	1.3	0.035562	0.128215	0.670591	0.591937	Snord47	small nucleolar RNA, C/D box 47
17340433	3.13	2.76	1.3	0.511714	0.693044	0.802888	0.863069	Gm25909	predicted gene, 25909 [Source:MGI Symbol;Acc:MGI:5455686]
17411633	2.95	2.57	1.3	0.307691	0.189618	0.716139	0.638299	Gm23860	predicted gene, 23860 [Source:MGI Symbol;Acc:MGI:5453637]
17512117	6.69	6.31	1.3	0.265	0.450108	0.698283	0.75729	Gm22780	predicted gene, 22780 [Source:MGI Symbol;Acc:MGI:5452557]
17360225	5.27	4.9	1.3	0.155449	0.189559	0.67379	0.638299	Gsto2	glutathione S-transferase omega 2
17530107	6.36	5.99	1.3	0.105754	0.124374	0.670591	0.587826	Sox14	SRY (sex determining region Y)-box 14
17533806	4.48	4.1	1.3	0.084569	0.134033	0.670591	0.597127	Gm4907	predicted gene 4907
17288030	3.13	2.75	1.3	0.046229	0.012883	0.670591	0.332279	BC052688	cDNA sequence BC052688
17547226	6.2	5.83	1.3	0.286133	0.402398	0.706325	0.737335	Gm20823	predicted gene, 20823
17547346	6.2	5.83	1.3	0.286133	0.402398	0.706325	0.737335	Gm20823	predicted gene, 20823
17380838	3.2	2.82	1.3	0.078078	0.083728	0.670591	0.550866	Gm22502	predicted gene, 22502 [Source:MGI Symbol;Acc:MGI:5452279]
17339989	9.07	8.7	1.3	0.44729	0.459821	0.771286	0.762093	Rpl21-ps7	ribosomal protein L21, pseudogene 7 [Source:MGI Symbol;Acc:MGI:3646135]
17505453	9.46	9.09	1.3	0.041051	0.510509	0.670591	0.781311	Snord71	small nucleolar RNA, C/D box 71
17302418	7.03	6.65	1.3	0.516718	0.256122	0.804494	0.676161	Uchl3	ubiquitin carboxyl-terminal esterase L3 (ubiquitin thiolesterase)
17475755	2.93	2.55	1.3	0.712715	0.741868	0.894047	0.881182	Gm24356	predicted gene, 24356 [Source:MGI Symbol;Acc:MGI:5454133]
17225978	4.06	3.68	1.3	0.28479	0.462559	0.705644	0.762978	Gm23602	predicted gene, 23602 [Source:MGI Symbol;Acc:MGI:5453379]
17322731	5.86	5.48	1.3	0.106155	0.32752	0.670591	0.706393	Gm26159	predicted gene, 26159 [Source:MGI Symbol;Acc:MGI:5455936]
17501228	7.56	7.19	1.3	0.104239	0.397185	0.670591	0.735501
17331581	3.86	3.48	1.3	0.222489	0.177206	0.688501	0.630951	Gm11146	predicted gene 11146 [Source:MGI Symbol;Acc:MGI:3779400]
17432749	2.94	2.56	1.3	0.875667	0.109518	0.960695	0.57542	2610305D13Rik	RIKEN cDNA 2610305D13 gene; reduced expression 2
17314679	6.41	6.04	1.3	0.069234	0.049852	0.670591	0.509567
17482126	7.27	6.9	1.3	0.065838	0.382544	0.670591	0.728857	Gm25683	predicted gene, 25683 [Source:MGI Symbol;Acc:MGI:5455460]
17305334	6.03	5.65	1.3	0.623544	0.834474	0.856948	0.925177
17402020	4.89	4.52	1.29	0.156718	0.564753	0.67379	0.805402	Gm26358	predicted gene, 26358 [Source:MGI Symbol;Acc:MGI:5456135]
17348895	3.44	3.07	1.29	0.242224	0.401664	0.690895	0.736888
17550084	3.44	3.07	1.29	0.242224	0.401664	0.690895	0.736888
17547172	4.2	3.83	1.29	0.021419	0.017182	0.670591	0.363593	Gm21882	predicted gene, 21882 [Source:MGI Symbol;Acc:MGI:5434046]
17450672	5.86	5.49	1.29	0.088665	0.046284	0.670591	0.503032	Gm26692	predicted gene, 26692 [Source:MGI Symbol;Acc:MGI:5477186]
17457688	4.68	4.31	1.29	0.630468	0.833152	0.860698	0.924526	Trbv13-1	T cell receptor beta, variable 13-1
17258153	3.82	3.46	1.29	0.384998	0.425837	0.742252	0.746595	Gm25837	predicted gene, 25837 [Source:MGI Symbol;Acc:MGI:5455614]
17262020	4.37	4.01	1.29	0.451745	0.608195	0.773292	0.82594	Gm12162	predicted gene 12162 [Source:MGI Symbol;Acc:MGI:3649481]
17303191	3.15	2.77	1.29	0.725056	0.90326	0.899879	0.955565	Gm3629	predicted gene 3629
17329525	5.98	5.61	1.29	0.124681	0.137672	0.670591	0.600587	Mir690	microRNA 690
17418355	4.19	3.82	1.29	0.535811	0.362777	0.814574	0.722743	n-R5s192	nuclear encoded rRNA 5S 192 [Source:MGI Symbol;Acc:MGI:4422057]
17478799	6.81	6.44	1.29	0.158102	0.282397	0.67379	0.688616	Gm22494	predicted gene, 22494 [Source:MGI Symbol;Acc:MGI:5452271]
17287412	4.63	4.27	1.29	0.19538	0.289036	0.680135	0.691623	Gm5449	predicted pseudogene 5449 [Source:MGI Symbol;Acc:MGI:3643792]
17369076	5.11	4.75	1.29	0.047184	0.081035	0.670591	0.548055	Pkn3	protein kinase N3
17545560	3.81	3.45	1.29	0.283341	0.432047	0.70535	0.749306	Magea8	melanoma antigen, family A, 8
17467106	2.94	2.57	1.29	0.023245	0.019585	0.670591	0.383158	Gm22493	predicted gene, 22493 [Source:MGI Symbol;Acc:MGI:5452270]
17550520	4.61	4.25	1.29	0.054858	0.060116	0.670591	0.520738
17328238	4.95	4.59	1.29	0.076892	0.070751	0.670591	0.532923	Gm15738	predicted gene 15738
17326555	4.89	4.53	1.29	0.040577	0.03	0.670591	0.444606	4933411O13Rik	RIKEN cDNA 4933411O13 gene [Source:MGI Symbol;Acc:MGI:1918385]
17340422	6.58	6.21	1.29	0.02117	0.069858	0.670591	0.532304	Gm23964	predicted gene, 23964 [Source:MGI Symbol;Acc:MGI:5453741]
17405636	3.17	2.8	1.29	0.092987	0.145642	0.670591	0.607403	Vmn2r6	vomeronasal 2, receptor 6
17448919	5.66	5.29	1.29	0.051317	0.101194	0.670591	0.569992
17269679	5.63	5.27	1.29	0.040538	0.02518	0.670591	0.416508	Ghdc	GH3 domain containing
17249437	4.98	4.61	1.29	0.209313	0.510168	0.683564	0.781137	A630014C17Rik	RIKEN cDNA A630014C17 gene [Source:MGI Symbol;Acc:MGI:3026989]
17425941	7.26	6.9	1.29	0.04093	0.180199	0.670591	0.632979	Mup1	major urinary protein 1
17296011	2.89	2.52	1.29	0.586589	0.802591	0.83938	0.910216	Gm24527	predicted gene, 24527 [Source:MGI Symbol;Acc:MGI:5454304]
17302695	5.79	5.43	1.29	0.050348	0.482898	0.670591	0.770142	Gm23669	predicted gene, 23669 [Source:MGI Symbol;Acc:MGI:5453446]
17344852	3.9	3.54	1.29	0.605909	0.813831	0.848947	0.915462	Olfr97	olfactory receptor 97
17247924	3.41	3.05	1.29	0.068254	0.069964	0.670591	0.532661	Gm12070	glyceraldehyde-3-phosphate dehydrogenase pseudogene
17352573	5.55	5.19	1.29	0.500167	0.602721	0.797453	0.823555	Gm26119	predicted gene, 26119 [Source:MGI Symbol;Acc:MGI:5455896]
17255479	3.91	3.55	1.29	0.059476	0.113006	0.670591	0.577493	Gm11534	predicted gene 11534 [Source:MGI Symbol;Acc:MGI:3650775]
17255691	5.7	5.34	1.29	0.149241	0.2227	0.670591	0.657767	Prr15l	proline rich 15-like
17417115	3.4	3.03	1.29	0.361296	0.468603	0.736253	0.764998
17426000	7.35	6.98	1.29	0.029503	0.100795	0.670591	0.569992	Mup13	major urinary protein 13
17256801	4.8	4.44	1.29	0.155233	0.352856	0.67379	0.718002	LOC666331	uncharacterized LOC666331; predicted gene 11635 [Source:MGI Symbol;Acc:MGI:3650265]
17544952	5.34	4.97	1.29	0.606819	0.807163	0.849488	0.912241
17294516	4.31	3.95	1.29	0.1476	0.348613	0.670591	0.715844	Gm24519	predicted gene, 24519 [Source:MGI Symbol;Acc:MGI:5454296]
17532649	10.84	10.48	1.29	0.024908	0.014568	0.670591	0.348162	ND6	NADH dehydrogenase subunit 6
17534130	3.32	2.95	1.29	0.040209	0.030914	0.670591	0.447836	Gm15008	predicted gene 15008
17243845	3.64	3.27	1.29	0.07184	0.101708	0.670591	0.570841	Igf1os	insulin-like growth factor 1, opposite strand
17242314	8.16	7.79	1.29	0.003466	0.105962	0.670591	0.572976	Gm3233	predicted gene 3233
17260666	4.95	4.58	1.29	0.231554	0.426875	0.688501	0.747237	Gm25058	predicted gene, 25058 [Source:MGI Symbol;Acc:MGI:5454835]
17402977	3.15	2.78	1.29	0.10723	0.175592	0.670591	0.629132
17546457	5.23	4.86	1.29	0.18905	0.333372	0.678608	0.70887	Gm20917	predicted gene, 20917
17547415	5.23	4.86	1.29	0.18905	0.333372	0.678608	0.70887	Gm20917	predicted gene, 20917
17474740	3.36	2.99	1.29	0.064187	0.054308	0.670591	0.514423	Vmn1r113	vomeronasal 1 receptor 113
17309018	5.76	5.39	1.29	0.598159	0.235877	0.845684	0.665478	Gm23509	predicted gene, 23509 [Source:MGI Symbol;Acc:MGI:5453286]
17317706	4.65	4.28	1.29	0.146296	0.122185	0.670591	0.58533	Mir30b	microRNA 30b
17405619	3.42	3.05	1.29	0.47443	0.589511	0.785371	0.817029	Gm23897	predicted gene, 23897 [Source:MGI Symbol;Acc:MGI:5453674]
17259702	6.17	5.8	1.29	0.820761	0.725835	0.940835	0.874497	Sfi1	Sfi1 homolog, spindle assembly associated (yeast); developmentally regulated GTP binding protein 1
17300139	5.39	5.02	1.29	0.007083	0.003773	0.670591	0.219708	Traj57	T cell receptor alpha joining 57
17355280	7.15	6.78	1.29	0.026264	0.221102	0.670591	0.657147
17413466	4.63	4.27	1.29	0.240595	0.374915	0.690321	0.726187	A630077J23Rik	RIKEN cDNA A630077J23 gene
17481723	11.05	10.68	1.29	0.123013	0.503201	0.670591	0.77815	Snora23	small nucleolar RNA, H/ACA box 23
17220432	5.75	5.38	1.29	0.356423	0.268573	0.73599	0.682033	Tlr5	toll-like receptor 5
17306952	3.32	2.94	1.29	0.105855	0.369927	0.670591	0.724529	Mcpt9	mast cell protease 9
17549370	8.03	7.66	1.29	0.284469	0.487604	0.705644	0.771925
17549748	8.03	7.66	1.29	0.284469	0.487604	0.705644	0.771925
17550016	7.17	6.8	1.29	0.124665	0.139823	0.670591	0.6031
17366864	3.92	3.56	1.29	0.069262	0.124727	0.670591	0.587826	Gm25316	predicted gene, 25316 [Source:MGI Symbol;Acc:MGI:5455093]
17439307	3.49	3.13	1.29	0.09136	0.047126	0.670591	0.503032	Gm3259	predicted gene 3259
17505740	5.76	5.39	1.29	0.322392	0.166477	0.722203	0.621855	Gm23193	predicted gene, 23193 [Source:MGI Symbol;Acc:MGI:5452970]
17333707	6.66	6.3	1.29	0.16656	0.145189	0.67379	0.607038	Mirlet7e	microRNA let7e; sperm acrosome associated 6
17455722	4.11	3.74	1.29	0.502579	0.112508	0.798603	0.577493
17325576	7.17	6.8	1.29	0.154044	0.446005	0.67379	0.756068	Gm25617	predicted gene, 25617 [Source:MGI Symbol;Acc:MGI:5455394]
17369997	6	5.63	1.29	0.169875	0.142525	0.675031	0.605575	Gm24165	predicted gene, 24165 [Source:MGI Symbol;Acc:MGI:5453942]
17282265	9.35	8.98	1.29	0.275468	0.439153	0.701608	0.752298	Scarna3b	small Cajal body-specific RNA 3B; microRNA 1843a
17387762	4.83	4.46	1.29	0.020891	0.130479	0.670591	0.594546	Olfr1133	olfactory receptor 1133
17403731	4.41	4.04	1.29	0.049552	0.447061	0.670591	0.756361	Gm22206	predicted gene, 22206 [Source:MGI Symbol;Acc:MGI:5451983]
17370437	5.37	5	1.29	0.072561	0.211856	0.670591	0.651521	Gm13556	predicted gene 13556 [Source:MGI Symbol;Acc:MGI:3651929]
17472924	4.41	4.06	1.28	0.094697	0.024317	0.670591	0.411767	Far2os1	fatty acyl CoA reductase 2, opposite strand 1 [Source:MGI Symbol;Acc:MGI:4415003]
17238840	5.02	4.66	1.28	0.064568	0.004477	0.670591	0.232361	Syne1	spectrin repeat containing, nuclear envelope 1
17493405	5.96	5.6	1.28	0.032429	0.123089	0.670591	0.585801	Gm22226	predicted gene, 22226 [Source:MGI Symbol;Acc:MGI:5452003]
17430413	5.15	4.8	1.28	0.27176	0.112934	0.699984	0.577493	Lck	lymphocyte protein tyrosine kinase
17526421	9.68	9.33	1.28	0.61849	0.611648	0.854122	0.827289	Atp5l	ATP synthase, H+ transporting, mitochondrial F0 complex, subunit G
17318422	4.75	4.4	1.28	0.095404	0.095552	0.670591	0.564463	Mirt2	myocardial infraction associated transcript 2
17507148	4.24	3.89	1.28	0.02577	0.275073	0.670591	0.685091	Clec4g	C-type lectin domain family 4, member g
17401999	8.01	7.65	1.28	0.10325	0.184575	0.670591	0.635702	Mir669n	microRNA 669n
17363044	4.51	4.16	1.28	0.055587	0.070776	0.670591	0.532923	Olfr1417	olfactory receptor 1417
17384559	3.85	3.48	1.28	0.330184	0.376632	0.726047	0.727353	Olfr341	olfactory receptor 341
17500507	4.64	4.29	1.28	0.063058	0.013983	0.670591	0.343868	Gm26632	predicted gene, 26632
17409172	6.53	6.18	1.28	0.148057	0.057056	0.670591	0.518999	Gstm4	glutathione S-transferase, mu 4
17259262	6.42	6.06	1.28	0.409954	0.556161	0.752879	0.801214	Mir3065	microRNA 3065
17268714	5.41	5.05	1.28	0.139225	0.087513	0.670591	0.554134	Stac2	SH3 and cysteine rich domain 2
17338231	7.95	7.6	1.28	0.060336	0.068687	0.670591	0.531128	Gm26216	predicted gene, 26216 [Source:MGI Symbol;Acc:MGI:5455993]
17264151	3.58	3.23	1.28	0.04229	0.084504	0.670591	0.551216	Gm25991	predicted gene, 25991 [Source:MGI Symbol;Acc:MGI:5455768]
17225379	5.56	5.21	1.28	0.11538	0.230682	0.670591	0.662987	Asb18	ankyrin repeat and SOCS box-containing 18
17489813	4.79	4.43	1.28	0.049616	0.113938	0.670591	0.57751	Pdcd5	programmed cell death 5
17333999	5.38	5.01	1.28	0.552187	0.743842	0.823275	0.882207	Zfp758	zinc finger protein 758
17212045	4.66	4.3	1.28	0.50111	0.735661	0.798071	0.877951	Gm5099	predicted gene 5099
17508802	2.7	2.34	1.28	0.396689	0.485201	0.747076	0.770919	Gm26150	predicted gene, 26150 [Source:MGI Symbol;Acc:MGI:5455927]
17424090	5.86	5.5	1.28	0.208718	0.371687	0.683564	0.725285	Gm24112	predicted gene, 24112 [Source:MGI Symbol;Acc:MGI:5453889]
17550496	3.77	3.41	1.28	0.064587	0.093211	0.670591	0.561004
17425990	6.8	6.44	1.28	0.201037	0.22239	0.681175	0.657661	Gm21320	predicted gene, 21320; major urinary protein 10; major urinary protein 11; major urinary protein 2; major urinary protein 1; major urinary protein 9
17404077	3.35	2.99	1.28	0.064034	0.071259	0.670591	0.533145	Pmp2	peripheral myelin protein 2
17419880	4.96	4.61	1.28	0.403298	0.778463	0.749944	0.897887	Ifnlr1	interferon lambda receptor 1
17470095	5.31	4.95	1.28	0.03626	0.085437	0.670591	0.552177	Fxyd4	FXYD domain-containing ion transport regulator 4
17546203	4.02	3.66	1.28	0.214308	0.338294	0.684945	0.712028	Gm25651	predicted gene, 25651 [Source:MGI Symbol;Acc:MGI:5455428]
17426011	7.18	6.82	1.28	0.163774	0.38813	0.67379	0.731506	Mup14	major urinary protein 14; major urinary protein 11
17220197	4.53	4.18	1.28	0.068292	0.090639	0.670591	0.557498	Lefty2	left-right determination factor 2
17392880	6.17	5.82	1.28	0.144623	0.185016	0.670591	0.635702	4930556L07Rik	RIKEN cDNA 4930556L07 gene
17400998	5.3	4.95	1.28	0.084008	0.083577	0.670591	0.550784	Vtcn1	V-set domain containing T cell activation inhibitor 1
17445627	4.86	4.5	1.28	0.377379	0.570299	0.738728	0.808361	Gm24054	predicted gene, 24054 [Source:MGI Symbol;Acc:MGI:5453831]
17292772	4.33	3.98	1.28	0.160632	0.338893	0.67379	0.712028	4930526F13Rik	RIKEN cDNA 4930526F13 gene
17350108	7.55	7.19	1.28	0.103618	0.120122	0.670591	0.583231	Rps19-ps4	ribosomal protein S19, pseudogene 4
17367644	3.47	3.11	1.28	0.090667	0.116286	0.670591	0.579535	Il1f8	interleukin 1 family, member 8
17383139	5.2	4.84	1.28	0.307799	0.378892	0.716139	0.727981	Abo	ABO blood group (transferase A, alpha 1-3-N-acetylgalactosaminyltransferase, transferase B, alpha 1-3-galactosyltransferase)
17421142	5.76	5.4	1.28	0.081175	0.155972	0.670591	0.61589	Fhad1os2	forkhead-associated (FHA) phosphopeptide binding domain 1, opposite strand 2
17431693	3.92	3.56	1.28	0.05561	0.08788	0.670591	0.55454	Cela3b	chymotrypsin-like elastase family, member 3B
17357805	4.12	3.76	1.28	0.053009	0.11304	0.670591	0.577493	Pfpl	pore forming protein-like
17445651	4.45	4.1	1.28	0.115745	0.316125	0.670591	0.701208	Gm10354	predicted gene 10354
17465447	5.88	5.52	1.28	0.135066	0.182981	0.670591	0.634892	Gm26484	predicted gene, 26484 [Source:MGI Symbol;Acc:MGI:5456261]
17485185	5.66	5.3	1.28	0.046488	0.28952	0.670591	0.692079	Gm25370	predicted gene, 25370 [Source:MGI Symbol;Acc:MGI:5455147]
17337387	4.07	3.71	1.28	0.057521	0.053024	0.670591	0.513854	2410017I17Rik	RIKEN cDNA 2410017I17 gene
17339497	6.25	5.89	1.28	0.161468	0.223625	0.67379	0.658669	Snord92	small nucleolar RNA, C/D box 92
17366338	8.02	7.67	1.28	0.010292	0.18702	0.670591	0.637391
17533956	5.73	5.38	1.28	0.117313	0.250897	0.670591	0.673309	Gm2854	predicted gene 2854
17379126	3.58	3.23	1.28	0.017306	0.101101	0.670591	0.569992	Gm22936	predicted gene, 22936 [Source:MGI Symbol;Acc:MGI:5452713]
17522814	6.94	6.59	1.28	0.009985	0.006376	0.670591	0.266403	Gm26303	predicted gene, 26303 [Source:MGI Symbol;Acc:MGI:5456080]
17522816	6.95	6.59	1.28	0.00756	0.004337	0.670591	0.228584	Gm25510	predicted gene, 25510 [Source:MGI Symbol;Acc:MGI:5455287]
17252756	3.91	3.56	1.28	0.441188	0.258974	0.767937	0.67716	Olfr412	olfactory receptor 412
17358664	3.26	2.9	1.28	0.004911	0.002824	0.670591	0.196632	A1cf	APOBEC1 complementation factor
17471879	7.44	7.08	1.28	0.018883	0.353968	0.670591	0.718681	Gm22362	predicted gene, 22362 [Source:MGI Symbol;Acc:MGI:5452139]
17472530	5.29	4.94	1.28	0.380346	0.529363	0.739748	0.788555	Kcnj8	potassium inwardly-rectifying channel, subfamily J, member 8
17491564	11.93	11.58	1.28	0.033815	0.213733	0.670591	0.653625	LOC102640399	uncharacterized LOC102640399; predicted gene, 22131 [Source:MGI Symbol;Acc:MGI:5451908]
17507910	4.94	4.58	1.28	0.025844	0.019513	0.670591	0.382916	Defa-rs1	defensin, alpha, related sequence 1
17532409	5.76	5.41	1.28	0.135468	0.194176	0.670591	0.6408	Cyp8b1	cytochrome P450, family 8, subfamily b, polypeptide 1
17324332	4.6	4.24	1.28	0.053305	0.049588	0.670591	0.509084	Fetub	fetuin beta
17468895	6.56	6.21	1.28	0.002732	0.01794	0.670591	0.368993	Chst13	carbohydrate (chondroitin 4) sulfotransferase 13
17459398	2.5	2.14	1.28	0.261619	0.358514	0.696738	0.72137	Igkv3-7	immunoglobulin kappa variable 3-7
17465234	6.73	6.37	1.28	0.312908	0.581486	0.718087	0.813646	Gm24443	predicted gene, 24443 [Source:MGI Symbol;Acc:MGI:5454220]
17549858	6.36	6.01	1.28	0.135921	0.133189	0.670591	0.597124
17473988	4.41	4.05	1.28	0.066495	0.499321	0.670591	0.776812	Obox5	oocyte specific homeobox 5
17314049	5.53	5.17	1.28	0.203618	0.295103	0.681646	0.694829	Gm23737	predicted gene, 23737 [Source:MGI Symbol;Acc:MGI:5453514]
17426553	8.05	7.7	1.28	0.082458	0.239374	0.670591	0.667332	Gm25653	predicted gene, 25653 [Source:MGI Symbol;Acc:MGI:5455430]
17547616	7.13	6.77	1.28	0.078072	0.051319	0.670591	0.511216
17219435	3.81	3.45	1.28	0.163595	0.445901	0.67379	0.756068	Slamf6	SLAM family member 6
17366720	7.25	6.89	1.28	0.099713	0.41484	0.670591	0.742617	Mir669f	microRNA 669f
17411321	11.95	11.6	1.28	0.08853	0.236362	0.670591	0.6658	Gm24494	predicted gene, 24494 [Source:MGI Symbol;Acc:MGI:5454271]
17467377	2.85	2.49	1.28	0.18589	0.088552	0.678608	0.555427	Igkv9-124	immunoglobulin kappa chain variable 9-124
17537423	4.76	4.41	1.28	0.188768	0.297937	0.678608	0.694829	Astx4d	amplified spermatogenic transcripts X encoded 4D [Source:MGI Symbol;Acc:MGI:3705250]; amplified spermatogenic transcripts X encoded 4A [Source:MGI Symbol;Acc:MGI:3705324]; amplified spermatogenic transcripts X encoded 4C [Source:MGI Symbol;Acc:MGI:3705270]; amplified spermatogenic transcripts X encoded 4B [Source:MGI Symbol;Acc:MGI:3705312]
17537437	4.76	4.41	1.28	0.188768	0.297937	0.678608	0.694829	Astx4d	amplified spermatogenic transcripts X encoded 4D [Source:MGI Symbol;Acc:MGI:3705250]; amplified spermatogenic transcripts X encoded 4A [Source:MGI Symbol;Acc:MGI:3705324]; amplified spermatogenic transcripts X encoded 4C [Source:MGI Symbol;Acc:MGI:3705270]; amplified spermatogenic transcripts X encoded 4B [Source:MGI Symbol;Acc:MGI:3705312]
17537483	4.76	4.41	1.28	0.188768	0.297937	0.678608	0.694829	Astx4d	amplified spermatogenic transcripts X encoded 4D [Source:MGI Symbol;Acc:MGI:3705250]; amplified spermatogenic transcripts X encoded 4A [Source:MGI Symbol;Acc:MGI:3705324]; amplified spermatogenic transcripts X encoded 4C [Source:MGI Symbol;Acc:MGI:3705270]; amplified spermatogenic transcripts X encoded 4B [Source:MGI Symbol;Acc:MGI:3705312]
17537502	4.76	4.41	1.28	0.188768	0.297937	0.678608	0.694829	Astx4d	amplified spermatogenic transcripts X encoded 4D [Source:MGI Symbol;Acc:MGI:3705250]; amplified spermatogenic transcripts X encoded 4A [Source:MGI Symbol;Acc:MGI:3705324]; amplified spermatogenic transcripts X encoded 4C [Source:MGI Symbol;Acc:MGI:3705270]; amplified spermatogenic transcripts X encoded 4B [Source:MGI Symbol;Acc:MGI:3705312]
17500624	4.32	3.96	1.28	0.137496	0.155972	0.670591	0.61589	LOC102641693	cyclin-related protein FAM58A-like
17507938	9.05	8.7	1.28	0.043443	0.278124	0.670591	0.686028	Gm22447	predicted gene, 22447 [Source:MGI Symbol;Acc:MGI:5452224]
17550192	4.97	4.61	1.28	0.028898	0.003801	0.670591	0.220193
17249034	11.18	10.83	1.28	0.006379	0.023137	0.670591	0.408015	Gm23813	predicted gene, 23813 [Source:MGI Symbol;Acc:MGI:5453590]
17308160	4.07	3.72	1.28	0.583985	0.808175	0.838308	0.912679	Gm16677	predicted gene, 16677 [Source:MGI Symbol;Acc:MGI:4439601]; predicted gene 27174 [Source:MGI Symbol;Acc:MGI:5521017]
17337100	6.58	6.23	1.28	0.46624	0.216314	0.781096	0.655317	H2-Q4	histocompatibility 2, Q region locus 4
17354099	5.99	5.63	1.28	0.064449	0.541559	0.670591	0.795424	Gm22264	predicted gene, 22264 [Source:MGI Symbol;Acc:MGI:5452041]
17467527	6.79	6.44	1.28	0.180191	0.175515	0.6767	0.629132	Gm24096	predicted gene, 24096 [Source:MGI Symbol;Acc:MGI:5453873]
17278696	7.39	7.03	1.28	0.003985	0.037944	0.670591	0.478943	Mir665	microRNA 665
17491517	6.02	5.66	1.28	0.314931	0.572367	0.718087	0.809861	Gm26499	predicted gene, 26499 [Source:MGI Symbol;Acc:MGI:5456276]; predicted gene, 26096 [Source:MGI Symbol;Acc:MGI:5455873]
17491519	6.02	5.66	1.28	0.314931	0.572367	0.718087	0.809861	Gm26499	predicted gene, 26499 [Source:MGI Symbol;Acc:MGI:5456276]; predicted gene, 26096 [Source:MGI Symbol;Acc:MGI:5455873]
17229574	3.52	3.16	1.28	0.435702	0.484092	0.764584	0.770428	Gm23523	predicted gene, 23523 [Source:MGI Symbol;Acc:MGI:5453300]
17534233	5.29	4.94	1.28	0.120033	0.014168	0.670591	0.344196	Rhox4c	reproductive homeobox 4C
17487570	6.53	6.18	1.28	0.13618	0.413199	0.670591	0.741749	Vmn1r127	vomeronasal 1 receptor 127
17285842	4.52	4.18	1.27	0.004946	5.5e-05	0.670591	0.056399	Hist1h3d	histone cluster 1, H3d
17412767	4.3	3.95	1.27	0.029801	0.041095	0.670591	0.488698	Tmem215	transmembrane protein 215
17550302	5.16	4.81	1.27	0.071395	0.059833	0.670591	0.520738
17474491	8.25	7.9	1.27	0.587192	0.446876	0.839559	0.756361	Snrpd2	small nuclear ribonucleoprotein D2
17406686	5.1	4.75	1.27	0.075346	0.121733	0.670591	0.584804	Gm25641	predicted gene, 25641 [Source:MGI Symbol;Acc:MGI:5455418]
17238928	7.24	6.9	1.27	0.025586	0.015474	0.670591	0.355098	Syne1	spectrin repeat containing, nuclear envelope 1
17456855	4.24	3.89	1.27	0.028981	0.044481	0.670591	0.500946	1700012C14Rik	RIKEN cDNA 1700012C14 gene
17495985	5.48	5.13	1.27	0.116916	0.190557	0.670591	0.638649
17531286	4.94	4.6	1.27	0.418206	0.442616	0.756579	0.75421	Gm7628	predicted gene 7628 [Source:MGI Symbol;Acc:MGI:3643956]
17296545	4.74	4.4	1.27	0.027805	0.015081	0.670591	0.353289	AF067063	cDNA sequence AF067063
17442330	7.61	7.26	1.27	0.221643	0.295791	0.688501	0.694829	Gm24840	predicted gene, 24840 [Source:MGI Symbol;Acc:MGI:5454617]
17549416	5.89	5.55	1.27	0.109055	0.222343	0.670591	0.657661
17274628	3.86	3.52	1.27	0.539259	0.739236	0.816468	0.879797	Gm4166	predicted gene 4166
17301732	5.29	4.94	1.27	0.075773	0.31331	0.670591	0.700486	Gm26908	predicted gene, 26908; predicted gene, 41200
17398912	4.15	3.8	1.27	0.169048	0.366511	0.675031	0.723368	LOC105244487	uncharacterized LOC105244487
17334172	4.34	4	1.27	0.163067	0.188042	0.67379	0.637884	Dcpp2	demilune cell and parotid protein 2
17239136	5.76	5.42	1.27	0.096766	0.490502	0.670591	0.773294	Gm25410	predicted gene, 25410 [Source:MGI Symbol;Acc:MGI:5455187]
17372979	4.97	4.62	1.27	0.263017	0.362082	0.697212	0.722435	4933423P22Rik	RIKEN cDNA 4933423P22 gene [Source:MGI Symbol;Acc:MGI:1918408]
17407354	5.4	5.05	1.27	0.088965	0.079682	0.670591	0.545197	S100a1	S100 calcium binding protein A1
17461112	4.64	4.29	1.27	0.423029	0.601614	0.75828	0.823068
17537118	3.62	3.28	1.27	0.108569	0.142553	0.670591	0.605575	P2ry10	purinergic receptor P2Y, G-protein coupled 10
17278364	4.04	3.7	1.27	0.556933	0.645745	0.824704	0.842134	Tcl1b5	T cell leukemia/lymphoma 1B, 5
17338353	7.25	6.9	1.27	0.018665	0.108136	0.670591	0.574645	n-R5s28	nuclear encoded rRNA 5S 28 [Source:MGI Symbol;Acc:MGI:4421873]
17280191	5.63	5.29	1.27	0.349069	0.215585	0.733395	0.655103	Gm20535	predicted gene 20535 [Source:MGI Symbol;Acc:MGI:5142000]
17464490	3.13	2.78	1.27	0.556929	0.827596	0.824704	0.92231	Gm10203	predicted gene 10203 [Source:MGI Symbol;Acc:MGI:3642365]
17499673	5.41	5.06	1.27	0.165324	0.196814	0.67379	0.642234	Gm26804	predicted gene, 26804 [Source:MGI Symbol;Acc:MGI:5477298]
17403096	4.18	3.83	1.27	0.062962	0.059877	0.670591	0.520738	Adh6b	alcohol dehydrogenase 6B (class V)
17421057	4.39	4.05	1.27	0.080125	0.212011	0.670591	0.651521	Gm13074	predicted gene 13074 [Source:MGI Symbol;Acc:MGI:3651959]
17514824	7.29	6.94	1.27	0.267852	0.480396	0.698463	0.769498	Taf1d	TATA box binding protein (Tbp)-associated factor, RNA polymerase I, D
17291353	9.28	8.94	1.27	0.167884	0.315476	0.674368	0.701148	Gm22358	predicted gene, 22358 [Source:MGI Symbol;Acc:MGI:5452135]
17494097	5.46	5.11	1.27	0.049097	0.335923	0.670591	0.710449
17505478	4.98	4.64	1.27	0.089342	0.16754	0.670591	0.623092	Tat	tyrosine aminotransferase
17335165	5.99	5.64	1.27	0.168826	0.202485	0.674791	0.646777	Gm15458	predicted gene 15458 [Source:MGI Symbol;Acc:MGI:3705291]
17344858	5.56	5.21	1.27	0.040073	0.077636	0.670591	0.543809	Gm25104	predicted gene, 25104 [Source:MGI Symbol;Acc:MGI:5454881]
17291085	5.84	5.5	1.27	0.339349	0.525141	0.729721	0.786714	Vmn1r206	vomeronasal 1 receptor 206
17367856	5.19	4.84	1.27	0.026877	0.096948	0.670591	0.566017	Gm22572	predicted gene, 22572 [Source:MGI Symbol;Acc:MGI:5452349]
17217428	5.82	5.48	1.27	0.312258	0.386275	0.717974	0.730425	Myog	myogenin
17312653	5.24	4.89	1.27	0.089374	0.26927	0.670591	0.682033	1700109K24Rik	RIKEN cDNA 1700109K24 gene
17427928	5.49	5.15	1.27	0.007944	0.018224	0.670591	0.372178	Dio1	deiodinase, iodothyronine, type I
17454166	4.7	4.36	1.27	0.064631	0.199705	0.670591	0.644534	Pilra	paired immunoglobin-like type 2 receptor alpha
17496836	4.95	4.61	1.27	0.043778	0.100233	0.670591	0.569992	Gm26690	predicted gene, 26690 [Source:MGI Symbol;Acc:MGI:5477184]
17496850	4.99	4.65	1.27	0.069382	0.071268	0.670591	0.533145
17355871	4.72	4.37	1.27	0.167096	0.295463	0.673794	0.694829	Gm24987	predicted gene, 24987 [Source:MGI Symbol;Acc:MGI:5454764]
17423523	4.09	3.75	1.27	0.65604	0.862276	0.872595	0.937323
17216240	3.79	3.44	1.27	0.09981	0.12667	0.670591	0.590162	Gm26134	predicted gene, 26134 [Source:MGI Symbol;Acc:MGI:5455911]
17288187	10.69	10.34	1.27	0.119354	0.37638	0.670591	0.727334	Gm24130	predicted gene, 24130 [Source:MGI Symbol;Acc:MGI:5453907]
17316687	4.35	4.01	1.27	0.093783	0.173667	0.670591	0.627987	Gm8705	predicted gene 8705 [Source:MGI Symbol;Acc:MGI:3643204]
17331873	7.53	7.19	1.27	0.026035	0.021082	0.670591	0.393684	Krtap19-4	keratin associated protein 19-4
17515869	6.34	6	1.27	0.007926	0.008294	0.670591	0.287623	Gm23702	predicted gene, 23702 [Source:MGI Symbol;Acc:MGI:5453479]
17550288	8.75	8.41	1.27	0.055322	0.127609	0.670591	0.591596
17350364	5.06	4.72	1.27	0.234891	0.302348	0.688501	0.695407
17379757	5.15	4.81	1.27	0.021597	0.014561	0.670591	0.348162	Gm24477	predicted gene, 24477 [Source:MGI Symbol;Acc:MGI:5454254]
17465040	4.12	3.78	1.27	0.028339	0.025289	0.670591	0.417505
17486240	4.17	3.83	1.27	0.029	0.031323	0.670591	0.449076	Vmn2r35	vomeronasal 2, receptor 35
17470592	5.29	4.94	1.27	0.008063	0.016624	0.670591	0.359505	Gdf3	growth differentiation factor 3
17517095	2.27	1.93	1.27	0.572009	0.845962	0.832487	0.930214
17278626	6.91	6.56	1.27	0.089676	0.46021	0.670591	0.762234	Mir345	microRNA 345
17370471	6.3	5.95	1.27	0.010887	0.227848	0.670591	0.661367	Adgrd2-ps	adhesion G protein-coupled receptor D2, pseudogene
17393769	2.65	2.3	1.27	0.191265	0.330522	0.678671	0.707592	Gm25407	predicted gene, 25407 [Source:MGI Symbol;Acc:MGI:5455184]
17494697	4.17	3.83	1.27	0.154603	0.114953	0.67379	0.578118	Olfr699	olfactory receptor 699
17237077	2.71	2.36	1.27	0.10623	0.132095	0.670591	0.596487	Gm25587	predicted gene, 25587 [Source:MGI Symbol;Acc:MGI:5455364]
17334302	11.94	11.6	1.27	0.121861	0.280473	0.670591	0.687514	Snord60	small nucleolar RNA, C/D box 60 [Source:MGI Symbol;Acc:MGI:5453296]; RAB26, member RAS oncogene family, opposite strand [Source:MGI Symbol;Acc:MGI:1922864]
17456689	7.03	6.69	1.27	0.012105	0.007725	0.670591	0.280039	Gm26627	predicted gene, 26627
17241796	4.55	4.2	1.27	0.490116	0.661006	0.791866	0.850153
17354430	3.34	2.99	1.27	0.451926	0.755588	0.773329	0.88757	Gm23335	predicted gene, 23335 [Source:MGI Symbol;Acc:MGI:5453112]
17436872	5.31	4.97	1.27	0.233954	0.544578	0.688501	0.796675	Gm15650	predicted gene 15650 [Source:MGI Symbol;Acc:MGI:3783094]
17312229	3.04	2.7	1.27	0.444789	0.674204	0.770407	0.856284	Ly6f	lymphocyte antigen 6 complex, locus F
17378463	3.69	3.34	1.27	0.655591	0.805662	0.872346	0.911434	Gm15557	predicted gene 15557 [Source:MGI Symbol;Acc:MGI:3783006]
17547246	5.06	4.72	1.27	0.212501	0.312327	0.684742	0.699832	Gm20924	predicted gene, 20924 [Source:MGI Symbol;Acc:MGI:5434280]; predicted gene, 21249 [Source:MGI Symbol;Acc:MGI:5434604]; predicted gene, 21316 [Source:MGI Symbol;Acc:MGI:5434671]
17222066	5.28	4.93	1.27	0.567159	0.666681	0.829798	0.85262	LOC105247442	uncharacterized LOC105247442; predicted gene, 26788 [Source:MGI Symbol;Acc:MGI:5477282]
17531693	5.25	4.91	1.27	0.01847	0.075363	0.670591	0.538813	Rtp3	receptor transporter protein 3
17547445	4.28	3.94	1.27	0.174807	0.22545	0.676238	0.659668	Gm21380	predicted gene, 21380 [Source:MGI Symbol;Acc:MGI:5434735]
17490624	10.5	10.15	1.27	0.107894	0.396252	0.670591	0.734861	Snord34	small nucleolar RNA, C/D box 34; ribosomal protein L13A
17499723	3.91	3.57	1.27	0.671214	0.481402	0.879499	0.77002	Gm21002	predicted gene, 21002; defensin, alpha, 2
17467363	3.51	3.16	1.27	0.476305	0.347364	0.785983	0.715844	4930515G16Rik	myc induced nuclear antigen pseudogene
17504374	8.05	7.7	1.27	0.242508	0.336856	0.690895	0.711025	Gm25160	predicted gene, 25160 [Source:MGI Symbol;Acc:MGI:5454937]
17245663	8.59	8.25	1.27	0.01887	0.184116	0.670591	0.635318	Gm24179	predicted gene, 24179 [Source:MGI Symbol;Acc:MGI:5453956]
17317173	2.83	2.49	1.27	0.061015	0.041484	0.670591	0.48904
17321241	11.74	11.4	1.27	0.117578	0.286732	0.670591	0.690288	Snora34	small nucleolar RNA, H/ACA box 34; microRNA 1291
17377164	4.04	3.69	1.27	0.369588	0.280942	0.736253	0.687948	Gm14093	predicted gene 14093 [Source:MGI Symbol;Acc:MGI:3651964]
17291091	3.8	3.46	1.27	0.290388	0.584383	0.708691	0.814229	Vmn1r208	vomeronasal 1 receptor 208
17351424	4.67	4.33	1.27	0.195181	0.189986	0.680135	0.638649	Gm22219	predicted gene, 22219
17355435	9.93	9.58	1.27	0.052514	0.398522	0.670591	0.735611	Scarna17	small Cajal body-specific RNA 17
17401343	5.98	5.64	1.27	0.115872	0.472787	0.670591	0.766633	Gm24223	predicted gene, 24223 [Source:MGI Symbol;Acc:MGI:5454000]
17401890	3.81	3.46	1.27	0.351823	0.277783	0.734531	0.685946
17401893	3.81	3.46	1.27	0.351823	0.277783	0.734531	0.685946
17401896	3.81	3.46	1.27	0.351823	0.277783	0.734531	0.685946
17401899	3.81	3.46	1.27	0.351823	0.277783	0.734531	0.685946
17481680	9.07	8.72	1.27	0.108742	0.31118	0.670591	0.699671	Snora3	small nucleolar RNA, H/ACA box 3; ribosomal protein L27A
17548667	5.21	4.86	1.27	0.08079	0.071123	0.670591	0.533145
17489431	5.1	4.76	1.27	0.002369	0.002458	0.669359	0.188618	Fxyd3	FXYD domain-containing ion transport regulator 3
17429279	5.89	5.54	1.27	0.182579	0.111337	0.678482	0.577423	Olfr1337	olfactory receptor 1337
17247927	5.9	5.55	1.27	0.346674	0.113633	0.731995	0.577493	n-R5s68	nuclear encoded rRNA 5S 68 [Source:MGI Symbol;Acc:MGI:4421913]
17402468	5.43	5.09	1.27	0.050937	0.023529	0.670591	0.40944	Gm25501	predicted gene, 25501 [Source:MGI Symbol;Acc:MGI:5455278]
17337677	7.53	7.19	1.27	0.186849	0.401242	0.678608	0.736583	Gm26376	predicted gene, 26376 [Source:MGI Symbol;Acc:MGI:5456153]
17367622	4.01	3.66	1.27	0.095716	0.066622	0.670591	0.530304	4931423N10Rik	RIKEN cDNA 4931423N10 gene
17288223	3.27	2.94	1.27	0.014085	0.009057	0.670591	0.293174	Platr2	pluripotency associated transcript 2 [Source:MGI Symbol;Acc:MGI:5477252]
17314624	6.35	6.01	1.27	0.095507	0.050978	0.670591	0.511216	Olfr279	olfactory receptor 279
17353215	7.22	6.87	1.27	0.035371	0.017637	0.670591	0.366043	Rpl29-ps5	ribosomal protein L29, pseudogene 5 [Source:MGI Symbol;Acc:MGI:3646368]
17350088	6.24	5.9	1.27	0.137197	0.364587	0.670591	0.723112
17277659	3.9	3.55	1.27	0.080134	0.102872	0.670591	0.571747	BB287469	expressed sequence BB287469
17499111	6.46	6.11	1.27	0.312577	0.506114	0.718008	0.7795	Gm26483	predicted gene, 26483 [Source:MGI Symbol;Acc:MGI:5456260]
17550284	6.46	6.11	1.27	0.312577	0.506114	0.718008	0.7795
17314682	8.32	7.97	1.27	0.448715	0.167425	0.771704	0.62303
17437565	5.6	5.26	1.27	0.867602	0.449601	0.957482	0.757066	Gm22536	predicted gene, 22536 [Source:MGI Symbol;Acc:MGI:5452313]
17236474	2.67	2.33	1.26	0.250501	0.042377	0.692929	0.493186	Gm25390	predicted gene, 25390 [Source:MGI Symbol;Acc:MGI:5455167]
17436987	5.48	5.15	1.26	2.91e-09	0.0494	0.0001	0.509084	Gm1043	predicted gene 1043
17290736	3.93	3.6	1.26	0.49721	0.203059	0.796156	0.647152	n-R5s52	nuclear encoded rRNA 5S 52 [Source:MGI Symbol;Acc:MGI:4421897]
17546790	9.17	8.83	1.26	0.123133	0.123478	0.670591	0.586671	n-R5s1	nuclear encoded rRNA 5S 1 [Source:MGI Symbol;Acc:MGI:4421733]
17473957	4.98	4.65	1.26	0.316186	0.332274	0.718603	0.708	Gm24701	predicted gene, 24701 [Source:MGI Symbol;Acc:MGI:5454478]
17547717	7.11	6.77	1.26	0.074278	0.176919	0.670591	0.630375
17313641	9.05	8.71	1.26	0.009045	0.018595	0.670591	0.375574	Rnu12	RNA U12, small nuclear
17287294	6.28	5.95	1.26	0.266023	0.48157	0.698463	0.77002
17523572	4.09	3.76	1.26	0.004421	0.020676	0.670591	0.392039	Gm23323	predicted gene, 23323 [Source:MGI Symbol;Acc:MGI:5453100]
17311189	3.19	2.86	1.26	0.343707	0.321501	0.731763	0.703445	Gm24789	predicted gene, 24789 [Source:MGI Symbol;Acc:MGI:5454566]
17274308	8.32	7.99	1.26	0.261842	0.344861	0.696772	0.715084	Gm22748	predicted gene, 22748 [Source:MGI Symbol;Acc:MGI:5452525]
17516166	3.19	2.86	1.26	0.223081	0.381996	0.688501	0.728618	Olfr902	olfactory receptor 902
17254616	5.31	4.97	1.26	0.691309	0.449579	0.886431	0.757066
17513581	6.01	5.68	1.26	0.006916	0.023404	0.670591	0.409229	1700018B08Rik	RIKEN cDNA 1700018B08 gene
17397204	3.65	3.32	1.26	0.293763	0.332974	0.70961	0.708518	Gm23796	predicted gene, 23796 [Source:MGI Symbol;Acc:MGI:5453573]
17339559	2.62	2.29	1.26	0.417222	0.623794	0.756243	0.83237	Gm23649	predicted gene, 23649 [Source:MGI Symbol;Acc:MGI:5453426]
17416811	8.88	8.54	1.26	0.125893	0.328026	0.670591	0.706776	Mir761	microRNA 761
17424807	4.7	4.36	1.26	0.049009	0.214583	0.670591	0.65403	Olfr71	olfactory receptor 71
17499538	8.46	8.13	1.26	0.065617	0.209895	0.670591	0.650106	Gm25278	predicted gene, 25278 [Source:MGI Symbol;Acc:MGI:5455055]
17545906	5.01	4.68	1.26	0.084606	0.15179	0.670591	0.61271	Gm22746	predicted gene, 22746 [Source:MGI Symbol;Acc:MGI:5452523]
17310072	4.09	3.76	1.26	0.1546	0.156018	0.67379	0.61589	Gdnf	glial cell line derived neurotrophic factor
17210994	4.69	4.36	1.26	0.168376	0.208046	0.674791	0.649699	Gm23274	predicted gene, 23274 [Source:MGI Symbol;Acc:MGI:5453051]
17233694	6.47	6.14	1.26	0.01705	0.042778	0.670591	0.494518	Prf1	perforin 1 (pore forming protein)
17276926	3.43	3.1	1.26	0.089507	0.170218	0.670591	0.625959	Gm24853	predicted gene, 24853 [Source:MGI Symbol;Acc:MGI:5454630]
17433234	6.55	6.22	1.26	0.058971	0.350211	0.670591	0.716183
17457798	6.95	6.61	1.26	0.071782	0.37578	0.670591	0.726832	Tcrb-J	T cell receptor beta, joining region; T cell receptor beta joining 2-5; T cell receptor beta, variable 29
17471757	3.19	2.86	1.26	0.237718	0.305069	0.689216	0.696886	Klra9	killer cell lectin-like receptor subfamily A, member 9; killer cell lectin-like receptor, subfamily A, member 3
17415928	4.65	4.31	1.26	0.152109	0.312766	0.67268	0.700196	Gm12798	predicted gene 12798 [Source:MGI Symbol;Acc:MGI:3651483]
17507319	3.47	3.14	1.26	0.091754	0.163557	0.670591	0.620817	Gm24288	predicted gene, 24288 [Source:MGI Symbol;Acc:MGI:5454065]
17253213	7.72	7.38	1.26	0.088303	0.198159	0.670591	0.643183	Gm22611	predicted gene, 22611 [Source:MGI Symbol;Acc:MGI:5452388]
17256317	3.84	3.51	1.26	0.222165	0.392066	0.688501	0.733305	Gm11567	predicted gene 11567
17304145	8.2	7.87	1.26	0.080331	0.259493	0.670591	0.67716	1700054O19Rik	RIKEN cDNA 1700054O19 gene
17426555	3.85	3.52	1.26	0.045749	0.073685	0.670591	0.536669	Gm11487	predicted gene 11487
17467456	7.05	6.72	1.26	0.002802	0.261149	0.670591	0.67849	Igkv4-58	immunoglobulin kappa variable 4-58
17481504	3.37	3.04	1.26	0.077878	0.181559	0.670591	0.634177	Olfr713	olfactory receptor 713
17235848	5.07	4.74	1.26	0.116791	0.177708	0.670591	0.631476	Gm15608	predicted gene 15608; predicted gene, 40720
17421174	5.07	4.74	1.26	0.047732	0.096833	0.670591	0.566017	Lrrc38	leucine rich repeat containing 38
17291186	3.25	2.91	1.26	0.319121	0.369723	0.720155	0.724529	Hist1h2ae	histone cluster 1, H2ae
17437974	5.03	4.69	1.26	0.108288	0.392104	0.670591	0.733305	Gm15478	predicted gene 15478 [Source:MGI Symbol;Acc:MGI:3705145]
17267815	4.8	4.47	1.26	0.038027	0.042995	0.670591	0.495638	Wfikkn2	WAP, follistatin/kazal, immunoglobulin, kunitz and netrin domain containing 2
17293397	3.88	3.55	1.26	0.159177	0.185421	0.67379	0.636068	Ctsr	cathepsin R
17484563	5.89	5.56	1.26	0.020068	0.016309	0.670591	0.357966	Olfr538	olfactory receptor 538
17242316	6.52	6.19	1.26	0.065964	0.077301	0.670591	0.543154	Gm3238	predicted gene 3238
17372785	2.73	2.4	1.26	0.00602	0.014754	0.670591	0.349419	Olfr1030	olfactory receptor 1030
17540374	3	2.67	1.26	0.133576	0.191058	0.670591	0.638649	Gm23516	predicted gene, 23516 [Source:MGI Symbol;Acc:MGI:5453293]
17486254	4.34	4.01	1.26	0.345014	0.562067	0.731995	0.804362	2810047C21Rik1	RIKEN cDNA 2810047C21 gene 1
17546745	6.55	6.21	1.26	0.23914	0.386573	0.690321	0.730783
17286566	5.69	5.36	1.26	0.067427	0.114627	0.670591	0.578112	Gm22126	predicted gene, 22126 [Source:MGI Symbol;Acc:MGI:5451903]
17305475	6.04	5.7	1.26	0.353851	0.62051	0.734984	0.830759	Gm8094	predicted gene 8094; predicted gene, 21162; predicted gene 8232
17494277	2.94	2.61	1.26	0.014208	0.0525	0.670591	0.512598	Olfr643	olfactory receptor 643
17504495	4.23	3.89	1.26	0.016214	0.019632	0.670591	0.383426	Ces2b	carboxyesterase 2B
17532491	4.96	4.63	1.26	0.030172	0.089118	0.670591	0.555953	Slc6a20b	solute carrier family 6 (neurotransmitter transporter), member 20B
17535045	3.5	3.17	1.26	0.480594	0.670622	0.787445	0.854786	Gm14718	predicted gene 14718
17254466	5.85	5.52	1.26	0.03404	0.134271	0.670591	0.597127	4930502E09Rik	RIKEN cDNA 4930502E09 gene
17337133	4.68	4.35	1.26	0.897565	0.959085	0.96887	0.980224	H2-Q7	histocompatibility 2, Q region locus 7; histocompatibility 2, Q region locus 9; histocompatibility 2, D region locus 4
17533961	4.96	4.63	1.26	0.228056	0.269798	0.688501	0.682033	Gm2927	predicted gene 2927
17242320	5.59	5.26	1.26	0.01107	0.006078	0.670591	0.263227	Gm3250	predicted gene 3250
17258168	4.94	4.61	1.26	0.035096	0.142263	0.670591	0.605421	Otop3	otopetrin 3
17431910	5.63	5.29	1.26	0.236251	0.417011	0.68888	0.744096	Pax7	paired box 7
17464175	4.27	3.93	1.26	0.011667	0.016038	0.670591	0.356692	D6Ertd474e	DNA segment, Chr 6, ERATO Doi 474, expressed
17408414	4.64	4.31	1.26	0.064461	0.38164	0.670591	0.728618	Fam46c	family with sequence similarity 46, member C; predicted gene, 38530
17549896	6.31	5.98	1.26	0.06972	0.21753	0.670591	0.655912
17304294	5.02	4.69	1.26	0.098983	0.11402	0.670591	0.57751	Gm2670	predicted gene 2670 [Source:MGI Symbol;Acc:MGI:3780839]
17215370	9.07	8.74	1.26	0.105247	0.261332	0.670591	0.67849	Gm25395	predicted gene, 25395 [Source:MGI Symbol;Acc:MGI:5455172]
17326005	2.54	2.2	1.26	0.2228	0.236931	0.688501	0.665806	Gm7275	predicted gene 7275 [Source:MGI Symbol;Acc:MGI:3643404]
17288114	5.36	5.03	1.26	0.556948	0.716486	0.824704	0.870896	Gm16133	predicted gene 16133 [Source:MGI Symbol;Acc:MGI:3802155]
17307666	5.27	4.94	1.26	0.307884	0.417536	0.716139	0.744246	4930578I06Rik	RIKEN cDNA 4930578I06 gene
17372882	5.13	4.8	1.26	0.018702	0.040587	0.670591	0.487842	Olfr1143	olfactory receptor 1143
17326790	3.06	2.73	1.26	0.267586	0.24125	0.698463	0.668546	4930529L06Rik	RIKEN cDNA 4930529L06 gene
17339572	4.35	4.01	1.26	0.22046	0.20362	0.688286	0.647585	Gm25406	predicted gene, 25406 [Source:MGI Symbol;Acc:MGI:5455183]
17357883	5.56	5.22	1.26	0.174544	0.183006	0.675979	0.634892	Gm5244	ribosomal protein, large, P1 pseudogene
17546673	5.72	5.39	1.26	0.147007	0.233059	0.670591	0.664212	Gm28480	predicted gene 28480 [Source:MGI Symbol;Acc:MGI:5579186]; predicted gene, 20861 [Source:MGI Symbol;Acc:MGI:5434217]; predicted gene, 20932 [Source:MGI Symbol;Acc:MGI:5434288]; predicted gene, 21155 [Source:MGI Symbol;Acc:MGI:5434510]; predicted gene, 21151 [Source:MGI Symbol;Acc:MGI:5434506]
17299773	8.46	8.13	1.26	0.085133	0.335433	0.670591	0.710149	Trav3-1	T cell receptor alpha variable 3-1
17232189	4.27	3.94	1.26	0.060059	0.376237	0.670591	0.727141	Taar7d	trace amine-associated receptor 7D
17300040	8.04	7.71	1.26	0.034903	0.331838	0.670591	0.708	Trav13-2	T cell receptor alpha variable 13-2
17277146	4.71	4.38	1.26	0.048551	0.012028	0.670591	0.324953	Acot4	acyl-CoA thioesterase 4
17356153	4.44	4.11	1.26	0.002061	0.274612	0.623331	0.684633	Gpr152	G protein-coupled receptor 152
17541067	3.94	3.61	1.26	0.164791	0.170982	0.67379	0.626414	Rhox2g	reproductive homeobox 2G
17549558	5.55	5.22	1.26	0.070428	0.014769	0.670591	0.349419
17549716	5.55	5.22	1.26	0.070428	0.014769	0.670591	0.349419
17548348	9.56	9.24	1.26	0.775432	0.538967	0.921875	0.793732
17533778	3.57	3.23	1.26	0.867852	0.825809	0.957559	0.921421	Gm26131	predicted gene, 26131 [Source:MGI Symbol;Acc:MGI:5455908]
17544282	3.05	2.71	1.26	0.686062	0.950803	0.884539	0.976787	Gm25825	predicted gene, 25825 [Source:MGI Symbol;Acc:MGI:5455602]
17501202	7.43	7.1	1.26	0.132719	0.085218	0.670591	0.552177	n-R5s98	nuclear encoded rRNA 5S 98 [Source:MGI Symbol;Acc:MGI:4421946]
17474738	4.79	4.45	1.26	0.70671	0.909862	0.891024	0.958844	Vmn1r112	vomeronasal 1 receptor 112
17242322	6.65	6.31	1.26	0.114907	0.020048	0.670591	0.387604	Gm9507	predicted gene 9507
17547229	5.83	5.49	1.26	0.152903	0.200825	0.673223	0.644999	Gm20889	predicted gene, 20889 [Source:MGI Symbol;Acc:MGI:5434245]; predicted gene, 21634 [Source:MGI Symbol;Acc:MGI:5434989]
17547443	5.83	5.49	1.26	0.152903	0.200825	0.673223	0.644999	Gm28476	predicted gene 28476 [Source:MGI Symbol;Acc:MGI:5579182]
17547450	5.83	5.49	1.26	0.152903	0.200825	0.673223	0.644999	Gm21879	predicted gene, 21879 [Source:MGI Symbol;Acc:MGI:5434043]
17322453	3.85	3.51	1.26	0.017668	0.019553	0.670591	0.382947	Olfr161	olfactory receptor 161
17440134	8.61	8.27	1.26	0.188026	0.558318	0.678608	0.802164	Gm26387	predicted gene, 26387 [Source:MGI Symbol;Acc:MGI:5456164]
17523676	6.59	6.25	1.26	0.061753	0.067673	0.670591	0.531128	Gm26870	predicted gene, 26870 [Source:MGI Symbol;Acc:MGI:5477364]
17457691	6.65	6.32	1.26	0.09767	0.458193	0.670591	0.761344	Trbv12-2	T cell receptor beta, variable 12-2; T cell receptor beta, variable 13-2
17211303	6.64	6.31	1.26	0.141751	0.397233	0.670591	0.735501	Gm25166	predicted gene, 25166 [Source:MGI Symbol;Acc:MGI:5454943]
17487513	5.79	5.46	1.26	0.162751	0.207733	0.67379	0.649696	Vmn1r94	vomeronasal 1 receptor 94
17548131	8.49	8.17	1.25	0.208467	0.036672	0.683564	0.473648	Gm10862	predicted gene 10862 [Source:MGI Symbol;Acc:MGI:3641622]
17481958	3.69	3.36	1.25	0.156431	0.041136	0.67379	0.488698	Gm23662	predicted gene, 23662 [Source:MGI Symbol;Acc:MGI:5453439]
17264980	5.23	4.91	1.25	0.025192	0.024704	0.670591	0.414571	Spem1	sperm maturation 1
17341803	4.9	4.58	1.25	0.062172	0.007808	0.670591	0.281553	Abca17	ATP-binding cassette, sub-family A (ABC1), member 17
17313254	4.31	3.98	1.25	0.220465	0.073506	0.688286	0.536669	Mchr1	melanin-concentrating hormone receptor 1
17322979	5.93	5.6	1.25	0.168398	0.153556	0.674791	0.613795	Gm9961	predicted gene 9961
17455639	3.89	3.57	1.25	0.940805	0.925081	0.983309	0.965292	LOC624931	PRAME family member 8-like
17349365	6.94	6.62	1.25	0.013609	0.037414	0.670591	0.477004	Gm23639	predicted gene, 23639 [Source:MGI Symbol;Acc:MGI:5453416]
17218541	3.58	3.25	1.25	0.175938	0.285075	0.676427	0.68942	Mir488	microRNA 488
17305906	5.59	5.27	1.25	0.063079	0.382396	0.670591	0.728809	Gm22116	predicted gene, 22116 [Source:MGI Symbol;Acc:MGI:5451893]
17398565	6.75	6.43	1.25	0.156633	0.145294	0.67379	0.607038	Gm6525	ribosomal protein L36a pseudogene
17542331	4.01	3.7	1.25	0.476496	0.816319	0.786014	0.916138	Xlr5c	X-linked lymphocyte-regulated 5C
17293547	4.87	4.55	1.25	0.147731	0.175494	0.670591	0.629132	Fbp2	fructose bisphosphatase 2
17395053	4.76	4.44	1.25	0.214521	0.244972	0.684945	0.669623
17284500	4.9	4.58	1.25	0.603079	0.774719	0.84806	0.896043	Ighv1-4	immunoglobulin heavy variable 1-4
17544333	10.62	10.3	1.25	0.501776	0.52325	0.798139	0.785711	Rps12-ps14	ribosomal protein S12, pseudogene 14; ribosomal protein S12, pseudogene 11; ribosomal protein S12, pseudogene 15; ribosomal protein S12, pseudogene 13; ribosomal protein S12, pseudogene 12
17544335	10.62	10.3	1.25	0.501776	0.52325	0.798139	0.785711	Rps12-ps14	ribosomal protein S12, pseudogene 14; ribosomal protein S12, pseudogene 11; ribosomal protein S12, pseudogene 15; ribosomal protein S12, pseudogene 13; ribosomal protein S12, pseudogene 12
17544337	10.62	10.3	1.25	0.501776	0.52325	0.798139	0.785711	Rps12-ps14	ribosomal protein S12, pseudogene 14; ribosomal protein S12, pseudogene 11; ribosomal protein S12, pseudogene 15; ribosomal protein S12, pseudogene 13; ribosomal protein S12, pseudogene 12
17544339	10.62	10.3	1.25	0.501776	0.52325	0.798139	0.785711	Rps12-ps14	ribosomal protein S12, pseudogene 14; ribosomal protein S12, pseudogene 11; ribosomal protein S12, pseudogene 15; ribosomal protein S12, pseudogene 13; ribosomal protein S12, pseudogene 12
17544341	10.62	10.3	1.25	0.501776	0.52325	0.798139	0.785711	Rps12-ps14	ribosomal protein S12, pseudogene 14; ribosomal protein S12, pseudogene 11; ribosomal protein S12, pseudogene 15; ribosomal protein S12, pseudogene 13; ribosomal protein S12, pseudogene 12
17544343	10.62	10.3	1.25	0.501776	0.52325	0.798139	0.785711	Rps12-ps14	ribosomal protein S12, pseudogene 14; ribosomal protein S12, pseudogene 11; ribosomal protein S12, pseudogene 15; ribosomal protein S12, pseudogene 13; ribosomal protein S12, pseudogene 12
17229620	5.55	5.23	1.25	0.072153	0.080235	0.670591	0.546076	Fcgr3	Fc receptor, IgG, low affinity III
17458950	3.3	2.99	1.25	0.155908	0.229139	0.67379	0.662261	Vmn1r13	vomeronasal 1 receptor 13
17422565	5.56	5.23	1.25	0.007359	0.003598	0.670591	0.217801	Tmem52	transmembrane protein 52
17305114	6.07	5.74	1.25	0.739906	0.547256	0.905902	0.797952	n-R5s46	nuclear encoded rRNA 5S 46 [Source:MGI Symbol;Acc:MGI:4421891]
17495097	4.84	4.52	1.25	0.024739	0.276989	0.670591	0.685305	Lyve1	lymphatic vessel endothelial hyaluronan receptor 1
17425900	7.18	6.86	1.25	0.029529	0.028842	0.670591	0.442422	Mup2	major urinary protein 2; major urinary protein 11; major urinary protein 13
17503429	4.69	4.36	1.25	0.0043	0.02179	0.670591	0.399255	Olfr371	olfactory receptor 371
17326504	7.18	6.87	1.25	0.097858	0.088741	0.670591	0.555469	Gm25986	predicted gene, 25986 [Source:MGI Symbol;Acc:MGI:5455763]
17408289	5.08	4.76	1.25	0.12377	0.165018	0.670591	0.620886	Gm4450	predicted gene 4450
17520160	6.48	6.17	1.25	0.042829	0.062189	0.670591	0.523714	Gm23707	predicted gene, 23707 [Source:MGI Symbol;Acc:MGI:5453484]
17391347	6.67	6.35	1.25	0.385716	0.495865	0.742527	0.775214	Nphp1	nephronophthisis 1 (juvenile) homolog (human)
17535191	6.93	6.61	1.25	0.079993	0.149436	0.670591	0.611145	Gm23000	predicted gene, 23000 [Source:MGI Symbol;Acc:MGI:5452777]
17545514	3.51	3.19	1.25	0.116995	0.192981	0.670591	0.639627	Gm15143	predicted gene 15143
17284402	5.2	4.88	1.25	0.425019	0.607649	0.758807	0.825835	Ighm	immunoglobulin heavy constant mu; immunoglobulin heavy variable 2-6
17348626	4.23	3.91	1.25	0.195228	0.391605	0.680135	0.733216	8430422H06Rik	RIKEN cDNA 8430422H06 gene
17522649	4.72	4.39	1.25	0.025955	0.057314	0.670591	0.519838
17220931	4.96	4.63	1.25	0.027684	0.063296	0.670591	0.524858	Gm15872	predicted gene 15872 [Source:MGI Symbol;Acc:MGI:3801847]
17230327	7.26	6.94	1.25	0.03152	0.05398	0.670591	0.514423	Gm5561	predicted gene 5561 [Source:MGI Symbol;Acc:MGI:3804971]
17357930	4.37	4.05	1.25	0.970204	0.989245	0.992329	0.995698	Olfr1487	olfactory receptor 1487
17460775	4.01	3.69	1.25	0.058052	0.057446	0.670591	0.520307	BC048671	cDNA sequence BC048671
17512171	8.83	8.5	1.25	0.972741	0.969419	0.993129	0.985576	Gm8730	predicted pseudogene 8730 [Source:MGI Symbol;Acc:MGI:3644565]
17352126	5.3	4.97	1.25	0.136265	0.222555	0.670591	0.657688	LOC105246506	uncharacterized LOC105246506
17356739	6.44	6.12	1.25	0.030982	0.02629	0.670591	0.42543	Mir194-2	microRNA 194-2
17522439	5.22	4.9	1.25	0.083442	0.247873	0.670591	0.671698	Myl3	myosin, light polypeptide 3
17232800	4.89	4.57	1.25	0.227793	0.352124	0.688501	0.71748	Gm25526	predicted gene, 25526 [Source:MGI Symbol;Acc:MGI:5455303]
17377885	2.91	2.59	1.25	0.238091	0.349774	0.689645	0.716183	Gm25643	predicted gene, 25643 [Source:MGI Symbol;Acc:MGI:5455420]
17495620	5.32	5	1.25	0.149736	0.611834	0.670745	0.827416	Gm23321	predicted gene, 23321 [Source:MGI Symbol;Acc:MGI:5453098]
17513986	5.55	5.23	1.25	0.188521	0.237486	0.678608	0.665949	Ccsap	centriole, cilia and spindle associated protein
17370973	3.8	3.48	1.25	0.029363	0.101298	0.670591	0.569992	Upp2	uridine phosphorylase 2
17471445	4.76	4.43	1.25	0.446543	0.568427	0.771158	0.807189	Klrb1	killer cell lectin-like receptor subfamily B member 1
17529580	6.51	6.2	1.25	0.025554	0.094026	0.670591	0.562133	Gm26082	predicted gene, 26082 [Source:MGI Symbol;Acc:MGI:5455859]
17305266	5.27	4.96	1.25	0.1954	0.360167	0.680135	0.721789	LOC102635554	disks large homolog 5-like; uncharacterized LOC102638116; uncharacterized LOC102636948; predicted gene 6482 [Source:MGI Symbol;Acc:MGI:3644578]
17305272	5.88	5.55	1.25	0.213638	0.380933	0.684945	0.728618	LOC105245733	uncharacterized LOC105245733; uncharacterized LOC102635067; uncharacterized LOC102640955; uncharacterized LOC105242438; predicted gene 7954 [Source:MGI Symbol;Acc:MGI:3648778]
17394767	5.68	5.35	1.25	0.070424	0.124732	0.670591	0.587826	E130018N17Rik	RIKEN cDNA E130018N17 gene
17454214	5.21	4.89	1.25	0.060072	0.073026	0.670591	0.536405	Gm4963	predicted gene 4963 [Source:MGI Symbol;Acc:MGI:3645168]
17509031	3.83	3.5	1.25	0.019429	0.288524	0.670591	0.691078	Gm6329	predicted gene 6329
17376270	12.04	11.72	1.25	0.093189	0.211734	0.670591	0.651351	Snord110	small nucleolar RNA, C/D box 110
17550316	3.36	3.04	1.25	0.321104	0.488287	0.721067	0.772263
17238091	5.13	4.82	1.25	0.059221	0.086461	0.670591	0.553142	1700012D01Rik	RIKEN cDNA 1700012D01 gene; transmembrane protein 194
17266368	11.61	11.3	1.25	0.180752	0.311577	0.6767	0.699671	Snord42a	small nucleolar RNA, C/D box 42A
17500697	4.02	3.7	1.25	0.044088	0.031225	0.670591	0.44831	Adam24	a disintegrin and metallopeptidase domain 24 (testase 1)
17474527	6.82	6.5	1.25	0.053404	0.075297	0.670591	0.538813	Mir330	microRNA 330; echinoderm microtubule associated protein like 2
17491851	3.37	3.05	1.25	0.139668	0.240938	0.670591	0.668246	Gm25249	predicted gene, 25249 [Source:MGI Symbol;Acc:MGI:5455026]
17550278	3.37	3.05	1.25	0.139668	0.240938	0.670591	0.668246
17333407	5.49	5.17	1.25	0.062616	0.361992	0.670591	0.722424	Gm16050	predicted gene 16050 [Source:MGI Symbol;Acc:MGI:3801837]
17344833	4.71	4.39	1.25	0.351074	0.370335	0.734047	0.724529	Olfr91	olfactory receptor 91
17360290	3.51	3.19	1.25	0.050788	0.034954	0.670591	0.465044	Gm26629	predicted gene, 26629
17218565	7.94	7.62	1.25	0.335966	0.55902	0.728357	0.802449	Scarna3a	small Cajal body-specific RNA 3A; microRNA 1843b
17393554	4.83	4.5	1.25	0.099086	0.119614	0.670591	0.583231	Gm14174	predicted gene 14174 [Source:MGI Symbol;Acc:MGI:3650931]
17394765	7.14	6.82	1.25	0.234	0.589816	0.688501	0.817176	Gm24327	predicted gene, 24327 [Source:MGI Symbol;Acc:MGI:5454104]
17498360	5.32	5	1.25	0.108061	0.334766	0.670591	0.709782	Mrgprg	MAS-related GPR, member G
17504541	5.5	5.18	1.25	0.022413	0.017784	0.670591	0.366875	Ces2e	carboxylesterase 2E
17387587	2.75	2.42	1.25	0.630809	0.806505	0.860901	0.911865	Olfr994	olfactory receptor 994
17463806	7.78	7.46	1.25	0.186028	0.430793	0.678608	0.748955	Gm8994	predicted gene 8994
17273460	5.29	4.96	1.25	0.079499	0.047751	0.670591	0.50388	Sectm1a	secreted and transmembrane 1A
17314222	7.75	7.43	1.25	0.262185	0.491723	0.697013	0.774166	Acr	acrosin prepropeptide
17540584	5.43	5.1	1.25	0.396541	0.338339	0.747076	0.712028	Gm26593	predicted gene, 26593 [Source:MGI Symbol;Acc:MGI:5477087]
17339987	7.12	6.8	1.25	0.010717	0.280899	0.670591	0.687948	Gm24240	predicted gene, 24240 [Source:MGI Symbol;Acc:MGI:5454017]
17394182	6.12	5.8	1.25	0.333717	0.402928	0.727313	0.737401	Gm14302	predicted gene 14302 [Source:MGI Symbol;Acc:MGI:3701953]
17528040	5.06	4.74	1.25	0.240426	0.172102	0.690321	0.627368	Skor1	SKI family transcriptional corepressor 1
17268645	11.58	11.25	1.25	0.091142	0.235162	0.670591	0.665421	Snora21	small nucleolar RNA, H/ACA box 21
17547124	5.8	5.49	1.25	0.044335	0.094392	0.670591	0.562174	Gm21588	predicted gene, 21588 [Source:MGI Symbol;Acc:MGI:5434943]
17215291	5.61	5.29	1.25	0.030329	0.093426	0.670591	0.561004	3110079O15Rik	RIKEN cDNA 3110079O15 gene
17299919	6.01	5.69	1.25	0.00053	0.005801	0.530899	0.257714	Trav9d-2	T cell receptor alpha variable 9D-2; T cell receptor alpha variable 9N-2
17415302	4.29	3.97	1.25	0.028371	0.019094	0.670591	0.378789
17546467	6.07	5.76	1.25	0.108412	0.172222	0.670591	0.627368	Gm21476	predicted gene, 21476 [Source:MGI Symbol;Acc:MGI:5434831]; predicted gene, 20895 [Source:MGI Symbol;Acc:MGI:5434251]; predicted gene, 20893 [Source:MGI Symbol;Acc:MGI:5434249]
17305420	6.3	5.98	1.25	0.397697	0.573964	0.747195	0.81069	Gm8068	predicted gene 8068; predicted gene 21977
17330600	5.16	4.84	1.25	0.242778	0.27546	0.690895	0.685209	Mir3081	microRNA 3081
17535989	6.33	6.01	1.25	0.224991	0.46147	0.688501	0.762751
17217848	4.14	3.82	1.25	0.091234	0.577065	0.670591	0.811685	Atp6v1g3	ATPase, H+ transporting, lysosomal V1 subunit G3
17385838	7.09	6.77	1.25	0.461819	0.675973	0.778714	0.857187	Gm23503	predicted gene, 23503 [Source:MGI Symbol;Acc:MGI:5453280]
17501220	7.42	7.1	1.25	0.052073	0.528829	0.670591	0.788369
17501222	7.42	7.1	1.25	0.052073	0.528829	0.670591	0.788369
17411937	3.1	2.78	1.25	0.150296	0.116373	0.671288	0.579608	Gm24908	predicted gene, 24908 [Source:MGI Symbol;Acc:MGI:5454685]
17344837	6.54	6.22	1.25	0.130927	0.494923	0.670591	0.775214	Olfr93	olfactory receptor 93
17546461	5.85	5.53	1.25	0.311219	0.535808	0.717728	0.792345	Gm20809	predicted gene, 20809
17546463	5.85	5.53	1.25	0.311219	0.535808	0.717728	0.792345	Gm20809	predicted gene, 20809
17546465	5.85	5.53	1.25	0.311219	0.535808	0.717728	0.792345	Gm20809	predicted gene, 20809
17499748	4.15	3.83	1.25	0.096783	0.307612	0.670591	0.698689	Gm15293	predicted gene 15293
17546452	5.93	5.61	1.25	0.152579	0.214988	0.67295	0.654474	Gm20865	predicted gene, 20865
17284360	7.68	7.36	1.25	0.142582	0.545589	0.670591	0.796978	Ighm	immunoglobulin heavy constant mu; immunoglobulin heavy joining 1; immunoglobulin heavy chain (J558 family); Immunoglobulin heavy constant gamma 3; immunoglobulin heavy chain (V7183 family)
17305707	3.95	3.63	1.25	0.138424	0.044383	0.670591	0.500946	A530076I17Rik	RIKEN cDNA A530076I17 gene
17547281	5.71	5.39	1.25	0.125272	0.167561	0.670591	0.623102	Gm20927	predicted gene, 20927 [Source:MGI Symbol;Acc:MGI:5434283]
17324731	6.01	5.69	1.25	0.210759	0.157585	0.684371	0.61675	Gm26419	predicted gene, 26419 [Source:MGI Symbol;Acc:MGI:5456196]
17474266	6.88	6.57	1.25	0.236814	0.366287	0.689216	0.723334	Gm24520	predicted gene, 24520 [Source:MGI Symbol;Acc:MGI:5454297]
17478956	8.07	7.75	1.25	0.273103	0.020735	0.70061	0.392516	Gm7551	predicted gene 7551 [Source:MGI Symbol;Acc:MGI:3648704]
17547283	5.82	5.49	1.25	0.123246	0.188753	0.670591	0.638298	Gm21868	predicted gene, 21868 [Source:MGI Symbol;Acc:MGI:5434032]; predicted gene, 21733 [Source:MGI Symbol;Acc:MGI:5433897]; predicted gene 29002 [Source:MGI Symbol;Acc:MGI:5579708]; predicted gene, 21740 [Source:MGI Symbol;Acc:MGI:5433904]; predicted gene, 21851 [Source:MGI Symbol;Acc:MGI:5434015]
17513854	7.68	7.36	1.25	0.300397	0.750903	0.712546	0.88548	Gm24445	predicted gene, 24445 [Source:MGI Symbol;Acc:MGI:5454222]
17404652	6.68	6.35	1.25	0.120753	0.4494	0.670591	0.757021	Gm24780	predicted gene, 24780 [Source:MGI Symbol;Acc:MGI:5454557]
17543585	3.02	2.7	1.25	0.220437	0.119179	0.688286	0.583231	Gm20489	predicted gene 20489 [Source:MGI Symbol;Acc:MGI:5141954]
17491515	6.18	5.85	1.25	0.965707	0.275706	0.99144	0.685209	Gm25121	predicted gene, 25121 [Source:MGI Symbol;Acc:MGI:5454898]
17258644	5.85	5.54	1.25	0.208958	0.010282	0.683564	0.306855	BC018473	cDNA sequence BC018473
17462684	4.2	3.89	1.24	0.203425	0.077053	0.681646	0.542899
17238834	6.22	5.91	1.24	0.002864	0.001069	0.670591	0.143803	Syne1	spectrin repeat containing, nuclear envelope 1
17243715	3.96	3.65	1.24	0.513539	0.373436	0.803361	0.726187	Gm24430	predicted gene, 24430 [Source:MGI Symbol;Acc:MGI:5454207]
17348602	4.86	4.54	1.24	0.561387	0.082894	0.826167	0.550765	Gm36490	predicted gene, 36490
17353628	6.45	6.14	1.24	0.152767	0.009481	0.673218	0.299066	Spata24	spermatogenesis associated 24
17549548	5.11	4.79	1.24	0.29162	0.206756	0.70961	0.648936
17549704	5.11	4.79	1.24	0.29162	0.206756	0.70961	0.648936
17255556	3.78	3.47	1.24	0.071873	0.00681	0.670591	0.272015	Mir196a-1	microRNA 196a-1
17492506	5.22	4.91	1.24	0.183584	0.086834	0.678598	0.553603	6330403N20Rik	RIKEN cDNA 6330403N20 gene [Source:MGI Symbol;Acc:MGI:1917985]
17374972	6.62	6.31	1.24	0.128621	0.057805	0.670591	0.52046	Jmjd7	jumonji domain containing 7; predicted gene, 28042
17400994	5.02	4.71	1.24	0.458501	0.272925	0.776528	0.683649	Gm12474	predicted gene 12474
17532288	5.94	5.63	1.24	0.081206	0.023907	0.670591	0.410219	Ulk4	unc-51-like kinase 4
17377418	6.89	6.59	1.24	0.167265	0.03098	0.673794	0.447836
17413094	7.27	6.97	1.24	0.139649	0.093943	0.670591	0.562126	Fam205a2	family with sequence similarity 205, member A2; family with sequence similarity 205, member A4; family with sequence similarity 205, member A3
17424415	7.27	6.97	1.24	0.139649	0.093943	0.670591	0.562126	Fam205a2	family with sequence similarity 205, member A2; family with sequence similarity 205, member A4; family with sequence similarity 205, member A3
17549798	5.83	5.52	1.24	0.115792	0.298892	0.670591	0.694883
17337152	4.78	4.46	1.24	0.095842	0.042695	0.670591	0.494518
17443801	5.06	4.75	1.24	0.478709	0.663979	0.786799	0.851237	Gm22956	predicted gene, 22956 [Source:MGI Symbol;Acc:MGI:5452733]
17326654	3.53	3.22	1.24	0.116216	0.071311	0.670591	0.533145	4930578N18Rik	RIKEN cDNA 4930578N18 gene
17248967	4.38	4.07	1.24	0.142906	0.100986	0.670591	0.569992	Olfr1389	olfactory receptor 1389
17499686	6.92	6.61	1.24	0.597032	0.461629	0.845082	0.762751	Gm21119	predicted gene, 21119
17227824	3.59	3.28	1.24	0.078432	0.285942	0.670591	0.689909	Gm23535	predicted gene, 23535 [Source:MGI Symbol;Acc:MGI:5453312]
17289380	5.11	4.8	1.24	0.162141	0.691779	0.67379	0.862788
17321215	4.46	4.15	1.24	0.440015	0.499133	0.76731	0.776747	Olfr284	olfactory receptor 284
17388687	5.35	5.04	1.24	0.055995	0.048723	0.670591	0.507463	Prr5l	proline rich 5 like
17421801	5.95	5.64	1.24	0.155988	0.074394	0.67379	0.537712	Gm13097	predicted gene 13097 [Source:MGI Symbol;Acc:MGI:3701129]
17316187	6.55	6.24	1.24	0.312021	0.454125	0.717935	0.759121	Gm23903	predicted gene, 23903 [Source:MGI Symbol;Acc:MGI:5453680]
17364845	4.44	4.14	1.24	0.051341	0.105387	0.670591	0.572925	Gm16541	predicted gene 16541 [Source:MGI Symbol;Acc:MGI:4414961]
17548104	5.89	5.58	1.24	0.084906	0.064039	0.670591	0.526779
17390596	7.5	7.18	1.24	0.052828	0.032443	0.670591	0.452445	Gm22953	predicted gene, 22953 [Source:MGI Symbol;Acc:MGI:5452730]
17277635	4.51	4.2	1.24	0.353815	0.372066	0.734984	0.725464	Gm8300	predicted gene 8300
17429933	5.36	5.04	1.24	0.351727	0.531529	0.734531	0.789551	Zc3h12a	zinc finger CCCH type containing 12A
17282403	6.25	5.94	1.24	0.405744	0.497779	0.751523	0.77636	Dpf3	D4, zinc and double PHD fingers, family 3
17367858	4.91	4.6	1.24	0.075187	0.064926	0.670591	0.528582	Fam166a	family with sequence similarity 166, member A
17421908	5.75	5.44	1.24	0.023869	0.08549	0.670591	0.552177	Eno1	enolase 1, alpha non-neuron
17544160	5.26	4.95	1.24	0.188866	0.208228	0.678608	0.649699
17260369	4.67	4.36	1.24	0.398759	0.542424	0.747911	0.795809	Myo1g	myosin IG
17302327	5.1	4.8	1.24	0.067095	0.05258	0.670591	0.512598	Gm25886	predicted gene, 25886 [Source:MGI Symbol;Acc:MGI:5455663]
17512688	5.88	5.57	1.24	0.067054	0.067992	0.670591	0.531128	Gm16208	predicted gene 16208
17516161	2.95	2.64	1.24	0.052096	0.104323	0.670591	0.572336	Olfr147	olfactory receptor 147
17296615	4.46	4.14	1.24	0.249757	0.50792	0.692333	0.780293	1700110I01Rik	RIKEN cDNA 1700110I01 gene [Source:MGI Symbol;Acc:MGI:1920799]
17432565	4.7	4.39	1.24	0.546063	0.657411	0.820212	0.848211	Aadacl3	arylacetamide deacetylase-like 3
17478191	4.24	3.93	1.24	0.813198	0.952057	0.937669	0.977337	Gm15700	predicted gene 15700 [Source:MGI Symbol;Acc:MGI:3783140]
17241532	4.48	4.17	1.24	0.103542	0.172856	0.670591	0.627759	Gm25862	predicted gene, 25862 [Source:MGI Symbol;Acc:MGI:5455639]
17306945	5.27	4.95	1.24	0.938396	0.969118	0.98207	0.985441	Mcpt-ps1	mast cell protease, pseudogene 1
17433975	5.3	4.99	1.24	0.003349	0.339521	0.670591	0.712752	Mir200b	microRNA 200b
17457052	6.47	6.15	1.24	0.09687	0.221459	0.670591	0.657491	Plxna4os2	plexin A4, opposite strand 2 [Source:MGI Symbol;Acc:MGI:3045237]
17248470	8.41	8.1	1.24	0.030641	0.232226	0.670591	0.663783	Gm26070	predicted gene, 26070 [Source:MGI Symbol;Acc:MGI:5455847]
17333891	5.34	5.03	1.24	0.116569	0.244819	0.670591	0.669623	Gm7736	predicted gene 7736 [Source:MGI Symbol;Acc:MGI:3647086]
17360570	4.07	3.76	1.24	0.069059	0.061752	0.670591	0.523152	Plekhs1	pleckstrin homology domain containing, family S member 1
17473724	2.61	2.3	1.24	0.079133	0.366349	0.670591	0.723334	Vmn1r73	vomeronasal 1 receptor 73
17502440	5.62	5.3	1.24	0.354877	0.493183	0.735292	0.774569	Klf2	Kruppel-like factor 2 (lung)
17426750	8.2	7.89	1.24	0.068394	0.444306	0.670591	0.755412	Gm25803	predicted gene, 25803 [Source:MGI Symbol;Acc:MGI:5455580]
17439315	3.61	3.3	1.24	0.212851	0.383337	0.684742	0.729265
17527542	5.55	5.25	1.24	0.072603	0.126336	0.670591	0.589556	Cplx3	complexin 3
17536245	2.85	2.55	1.24	0.08892	0.335788	0.670591	0.710363	Gm24123	predicted gene, 24123 [Source:MGI Symbol;Acc:MGI:5453900]
17285819	10.97	10.65	1.24	0.260276	0.310915	0.695754	0.699671	Hist1h2af	histone cluster 1, H2af
17477306	3.35	3.04	1.24	0.06885	0.256863	0.670591	0.676509	Klk1b9	kallikrein 1-related peptidase b9
17548027	7.66	7.35	1.24	0.037851	0.03115	0.670591	0.447836
17335383	5.01	4.7	1.24	0.090697	0.089872	0.670591	0.556457	Mapk13	mitogen-activated protein kinase 13
17355839	4.16	3.86	1.24	0.022974	0.013469	0.670591	0.33915	D030046N08Rik	RIKEN cDNA D030046N08 gene [Source:MGI Symbol;Acc:MGI:3645234]
17281783	5.42	5.12	1.24	0.132996	0.184808	0.670591	0.635702	4930474H06Rik	RIKEN cDNA 4930474H06 gene [Source:MGI Symbol;Acc:MGI:3697432]
17305929	4.42	4.11	1.24	0.242861	0.631466	0.690895	0.836271	Olfr724	olfactory receptor 724
17459185	6.06	5.75	1.24	0.028957	0.13954	0.670591	0.602515	C130060K24Rik	RIKEN cDNA C130060K24 gene
17548224	4.71	4.4	1.24	0.051048	0.064751	0.670591	0.528161
17548998	5.09	4.78	1.24	0.016642	0.037091	0.670591	0.476601
17250115	4.47	4.16	1.24	0.163193	0.175157	0.67379	0.629132	Olfr311	olfactory receptor 311
17328580	4.37	4.06	1.24	0.190897	0.232337	0.678644	0.663783	Gm22558	predicted gene, 22558 [Source:MGI Symbol;Acc:MGI:5452335]
17329622	3.35	3.04	1.24	0.076384	0.124536	0.670591	0.587826	n-R5s32	nuclear encoded rRNA 5S 32 [Source:MGI Symbol;Acc:MGI:4421877]
17425888	6.58	6.26	1.24	0.142764	0.308512	0.670591	0.699028	Mup7	major urinary protein 7; major urinary protein 1
17508861	5.16	4.84	1.24	0.03795	0.041246	0.670591	0.488974	Fgf20	fibroblast growth factor 20
17214025	11.67	11.36	1.24	0.127415	0.224465	0.670591	0.65903	Gm25360	predicted gene, 25360 [Source:MGI Symbol;Acc:MGI:5455137]
17267685	5.25	4.95	1.24	0.690675	0.795073	0.886328	0.906677	Pctp	phosphatidylcholine transfer protein
17389111	4.42	4.11	1.24	0.19277	0.492578	0.679784	0.774352	Gm24885	predicted gene, 24885 [Source:MGI Symbol;Acc:MGI:5454662]
17398825	4.36	4.05	1.24	0.025999	0.113554	0.670591	0.577493	Insrr	insulin receptor-related receptor
17463642	3.05	2.74	1.24	0.046696	0.036919	0.670591	0.475568	Tas2r113	taste receptor, type 2, member 113
17232802	4.54	4.23	1.24	0.0576	0.05102	0.670591	0.511216	Ak9	adenylate kinase 9
17239138	6.26	5.95	1.24	0.088974	0.083668	0.670591	0.550866	Gm9930	predicted gene 9930 [Source:MGI Symbol;Acc:MGI:3642400]
17279317	6.13	5.82	1.24	0.039961	0.089376	0.670591	0.556304	A530016L24Rik	RIKEN cDNA A530016L24 gene
17299514	3.63	3.32	1.24	0.378138	0.610485	0.739158	0.826568	Gm24316	predicted gene, 24316 [Source:MGI Symbol;Acc:MGI:5454093]
17402742	3.96	3.65	1.24	0.123775	0.163137	0.670591	0.620767
17452550	5.07	4.76	1.24	0.171505	0.216389	0.675181	0.655317	Gm26745	predicted gene, 26745 [Source:MGI Symbol;Acc:MGI:5477239]
17524748	5.24	4.92	1.24	0.106169	0.380453	0.670591	0.728618	Gm26511	predicted gene, 26511
17376276	11.78	11.48	1.24	0.10484	0.372428	0.670591	0.725502	Snord57	small nucleolar RNA, C/D box 57; NOP56 ribonucleoprotein
17464449	5.18	4.87	1.24	0.052051	0.167348	0.670591	0.62303	1700049E15Rik	RIKEN cDNA 1700049E15 gene
17334902	11.98	11.67	1.24	0.077402	0.261632	0.670591	0.67849	Gm23123	predicted gene, 23123 [Source:MGI Symbol;Acc:MGI:5452900]
17350432	3.98	3.67	1.24	0.042975	0.417992	0.670591	0.744344	G630055G22Rik	RIKEN cDNA G630055G22 gene
17398368	4.84	4.52	1.24	0.00328	0.068624	0.670591	0.531128	4921511C10Rik	RIKEN cDNA 4921511C10 gene
17419416	2.57	2.26	1.24	0.7114	0.939357	0.89345	0.971222	Gm23055	predicted gene, 23055 [Source:MGI Symbol;Acc:MGI:5452832]
17485419	3.2	2.89	1.24	0.122331	0.170469	0.670591	0.626158	Mir3105	microRNA 3105
17494781	3.53	3.22	1.24	0.06419	0.106362	0.670591	0.572976	Olfr482	olfactory receptor 482
17496788	6.15	5.84	1.24	0.043348	0.118071	0.670591	0.581259	Prss53	protease, serine 53
17549516	6	5.69	1.24	0.189296	0.412075	0.678608	0.740943
17232763	4.22	3.9	1.24	0.306334	0.410077	0.715831	0.739938	Ddo	D-aspartate oxidase
17398372	3.91	3.61	1.24	0.136242	0.103905	0.670591	0.572319	Gm17359	predicted gene, 17359
17549810	8.51	8.19	1.24	0.012538	0.043862	0.670591	0.499678
17239751	6.54	6.22	1.24	0.234674	0.468846	0.688501	0.765068	Snora33	small nucleolar RNA, H/ACA box 33
17263151	5.25	4.94	1.24	0.046555	0.10776	0.670591	0.574475	Olfr332	olfactory receptor 332
17283343	7.53	7.22	1.24	0.160717	0.444094	0.67379	0.75531	Mir1190	microRNA 1190
17297123	7.51	7.2	1.24	0.02995	0.081422	0.670591	0.549059	Gm25466	predicted gene, 25466 [Source:MGI Symbol;Acc:MGI:5455243]
17397396	4.2	3.89	1.24	0.093935	0.123384	0.670591	0.586671	Gm23891	predicted gene, 23891 [Source:MGI Symbol;Acc:MGI:5453668]
17508994	4.04	3.73	1.24	0.121005	0.150152	0.670591	0.611473	Zfp42	zinc finger protein 42
17237805	3.61	3.3	1.24	0.389756	0.463586	0.743349	0.763529
17269415	4.86	4.55	1.24	0.400218	0.592162	0.748846	0.818348	Krt17	keratin 17
17285777	5.16	4.85	1.24	0.387502	0.60482	0.743191	0.824477	Gm11309	predicted gene 11309 [Source:MGI Symbol;Acc:MGI:3650169]
17300926	5.83	5.51	1.24	0.29075	0.395401	0.709011	0.733983	1700039M10Rik	RIKEN cDNA 1700039M10 gene
17335900	5.09	4.78	1.24	0.022471	0.008823	0.670591	0.290879
17499739	4.37	4.06	1.24	0.106656	0.46936	0.670591	0.765068	Defa22	defensin, alpha, 22
17511073	7.24	6.94	1.24	0.068339	0.248372	0.670591	0.672002	Mir181d	microRNA 181d
17309351	4.96	4.64	1.24	0.035507	0.10975	0.670591	0.57542	1700128A07Rik	RIKEN cDNA 1700128A07 gene
17547781	4.5	4.19	1.24	0.051968	0.046733	0.670591	0.503032
17236305	4.73	4.42	1.24	0.171402	0.209486	0.675181	0.649995	Tyms-ps	thymidylate synthase, pseudogene
17510257	4.96	4.65	1.24	0.012334	0.018375	0.670591	0.37371	1700026F02Rik	RIKEN cDNA 1700026F02 gene
17550312	10.79	10.49	1.24	0.144696	0.362167	0.670591	0.722439
17299164	4.68	4.36	1.24	0.032274	0.209402	0.670591	0.649995	Gm8256	predicted gene 8256
17415417	5.38	5.07	1.24	0.18412	0.062437	0.678598	0.523714	Gm12668	predicted gene 12668 [Source:MGI Symbol;Acc:MGI:3651936]
17225173	12.25	11.94	1.24	0.109395	0.209059	0.670591	0.649879	Snord82	small nucleolar RNA, C/D box 82
17355076	3.07	2.76	1.24	0.059165	0.095307	0.670591	0.563944
17307516	6.17	5.86	1.24	0.201971	0.108214	0.681275	0.574645	Mir16-1	microRNA 16-1
17427207	4.55	4.24	1.24	0.226084	0.397994	0.688501	0.735543	Gm31828	predicted gene, 31828
17357717	10.79	10.48	1.24	0.071791	0.440558	0.670591	0.752913	Gm25443	predicted gene, 25443 [Source:MGI Symbol;Acc:MGI:5455220]
17472192	6.34	6.03	1.24	0.014516	0.008639	0.670591	0.290232	Mgp	matrix Gla protein
17312700	5.49	5.19	1.24	0.145713	0.186486	0.670591	0.636979	Ncf4	neutrophil cytosolic factor 4
17371281	5.17	4.86	1.24	0.209167	0.281835	0.683564	0.688598	Gm13629	predicted gene 13629
17413033	6.25	5.94	1.24	0.081542	0.243344	0.670591	0.668951	Gm2457	predicted gene, 2457; predicted gene 2564; chemokine (C-C motif) ligand 19
17413131	6.25	5.94	1.24	0.081542	0.243344	0.670591	0.668951	Gm2457	predicted gene, 2457; predicted gene 2564; chemokine (C-C motif) ligand 19
17434224	6.25	5.94	1.24	0.081542	0.243344	0.670591	0.668951	Gm2457	predicted gene, 2457; predicted gene 2564; chemokine (C-C motif) ligand 19
17487635	3.91	3.6	1.24	0.116009	0.494666	0.670591	0.775214	Gm4567	predicted gene 4567
17547602	7.56	7.24	1.24	0.175624	0.26173	0.676427	0.678525
17239182	8.1	7.8	1.24	0.0446	0.213664	0.670591	0.653625	Gm25635	predicted gene, 25635 [Source:MGI Symbol;Acc:MGI:5455412]
17280287	5.9	5.6	1.24	0.3967	0.058633	0.747076	0.520738	9030624G23Rik	RIKEN cDNA 9030624G23 gene
17519345	5.9	5.59	1.24	0.090479	0.430641	0.670591	0.748835	Gm24141	predicted gene, 24141 [Source:MGI Symbol;Acc:MGI:5453918]
17305315	5.42	5.11	1.24	0.173273	0.317136	0.675318	0.702012	Gm7980	predicted gene 7980; predicted gene 7970
17544687	6.84	6.53	1.24	0.207901	0.262182	0.683564	0.678672	Mir1970	microRNA 1970
17297389	2.94	2.63	1.24	0.139269	0.037124	0.670591	0.476797
17470088	4.84	4.53	1.24	0.070153	0.412458	0.670591	0.741239	1700030F04Rik	RIKEN cDNA 1700030F04 gene
17281922	10.52	10.21	1.24	0.102503	0.331538	0.670591	0.70797
17440653	4.14	3.83	1.24	0.125294	0.068587	0.670591	0.531128	1700028D13Rik	RIKEN cDNA 1700028D13 gene
17464713	7.73	7.42	1.24	0.043784	0.326324	0.670591	0.706189	Gm22155	predicted gene, 22155 [Source:MGI Symbol;Acc:MGI:5451932]
17506065	3.11	2.8	1.24	0.208334	0.147847	0.683564	0.608991	Gm22999	predicted gene, 22999 [Source:MGI Symbol;Acc:MGI:5452776]
17245422	6.22	5.91	1.24	0.161225	0.0102	0.67379	0.306666	Hmga2	high mobility group AT-hook 2
17367916	5.76	5.46	1.24	0.076257	0.341833	0.670591	0.713709	Lrrc26	leucine rich repeat containing 26
17366938	6.19	5.88	1.24	0.408718	0.93131	0.7526	0.967808	Mir297a-4	microRNA 297a-4
17238293	6.67	6.36	1.24	0.226848	0.113667	0.688501	0.577493	Mir677	microRNA 677
17550136	5.03	4.73	1.24	0.299889	0.205951	0.712433	0.648542
17427162	6.9	6.6	1.24	0.132408	0.513022	0.670591	0.78224	Gm25244	predicted gene, 25244 [Source:MGI Symbol;Acc:MGI:5455021]
17441587	4.94	4.63	1.24	0.155886	0.284714	0.67379	0.689322	Gm16063	predicted gene 16063
17407542	5.81	5.49	1.24	0.480649	0.06604	0.787459	0.529338	Oaz3	ornithine decarboxylase antizyme 3
17484991	6.78	6.47	1.24	0.186302	0.024834	0.678608	0.414571	Muc2	mucin 2
17494503	5.08	4.78	1.23	0.167888	0.015463	0.674368	0.355098	Prkcdbp	protein kinase C, delta binding protein
17548110	6.5	6.2	1.23	0.008903	0.008651	0.670591	0.290232	Ppnr	per-pentamer repeat gene
17313047	4.76	4.45	1.23	0.054829	0.065754	0.670591	0.529338
17357120	6.2	5.9	1.23	0.308237	0.120612	0.716139	0.583874	Chrm1	cholinergic receptor, muscarinic 1, CNS
17403969	5.01	4.71	1.23	0.342055	0.068287	0.730927	0.531128	2700069I18Rik	RIKEN cDNA 2700069I18 gene
17233507	4.37	4.08	1.23	0.010448	0.168221	0.670591	0.624209	BB019430	expressed sequence BB019430
17269220	3.79	3.49	1.23	0.115838	0.053305	0.670591	0.513854	Gm11595	predicted gene 11595
17372788	3.48	3.18	1.23	0.628726	0.820041	0.860167	0.918408	Olfr1031	olfactory receptor 1031
17337618	4.68	4.38	1.23	0.411407	0.642053	0.753412	0.840857	Olfr128	olfactory receptor 128
17272174	5.97	5.67	1.23	0.074597	0.197515	0.670591	0.642876	Trim65	tripartite motif-containing 65; tripartite motif-containing 47
17408536	4.73	4.43	1.23	0.204966	0.111754	0.681646	0.577493	Mab21l3	mab-21-like 3 (C. elegans)
17220721	5.35	5.05	1.23	0.604088	0.159547	0.848277	0.617832	A430027H14Rik	RIKEN cDNA A430027H14 gene [Source:MGI Symbol;Acc:MGI:2443106]
17284706	4.87	4.57	1.23	0.553766	0.588247	0.823763	0.816577	Gm5441	predicted gene 5441
17313645	6.95	6.66	1.23	0.19085	0.319297	0.678644	0.702515	Gm24575	predicted gene, 24575 [Source:MGI Symbol;Acc:MGI:5454352]
17353200	6.86	6.57	1.23	0.196245	0.309001	0.68058	0.699539
17550036	6.95	6.66	1.23	0.19085	0.319297	0.678644	0.702515
17230700	4.04	3.74	1.23	0.176424	0.259725	0.676427	0.677427	Gm8214	predicted gene 8214 [Source:MGI Symbol;Acc:MGI:3646554]
17344892	4.75	4.45	1.23	0.342865	0.563574	0.731571	0.804869	Olfr113	olfactory receptor 113
17243866	4.76	4.47	1.23	0.115977	0.352163	0.670591	0.71748	Gm26357	predicted gene, 26357 [Source:MGI Symbol;Acc:MGI:5456134]
17418024	4.13	3.83	1.23	0.685082	0.924686	0.884103	0.965056	Gm8439	predicted gene 8439
17520386	4.02	3.72	1.23	0.208226	0.294416	0.683564	0.694829	4933400C23Rik	RIKEN cDNA 4933400C23 gene
17255258	6.8	6.51	1.23	0.314635	0.568098	0.718087	0.80691	Gm22456	predicted gene, 22456 [Source:MGI Symbol;Acc:MGI:5452233]
17507487	5.23	4.93	1.23	0.456374	0.544223	0.775293	0.796675	Gm15875	predicted gene 15875 [Source:MGI Symbol;Acc:MGI:3801964]
17514349	9.31	9.02	1.23	0.229577	0.291123	0.688501	0.692344	Gm10717	predicted gene 10717 [Source:MGI Symbol;Acc:MGI:3642031]
17223641	4.21	3.92	1.23	0.243157	0.37909	0.690895	0.728111	Gm23762	predicted gene, 23762 [Source:MGI Symbol;Acc:MGI:5453539]
17401126	4.57	4.27	1.23	0.121634	0.144469	0.670591	0.606914	Ampd1	adenosine monophosphate deaminase 1
17413852	4.69	4.39	1.23	0.083767	0.113758	0.670591	0.577493	Galnt12	UDP-N-acetyl-alpha-D-galactosamine:polypeptide N-acetylgalactosaminyltransferase 12
17541784	4.6	4.3	1.23	0.093491	0.28972	0.670591	0.692079	AW822252	expressed sequence AW822252
17401725	3.42	3.12	1.23	0.100495	0.094035	0.670591	0.562133	Gm22942	predicted gene, 22942 [Source:MGI Symbol;Acc:MGI:5452719]
17414796	4.31	4.01	1.23	0.084883	0.063288	0.670591	0.524858	Gm11216	predicted gene 11216 [Source:MGI Symbol;Acc:MGI:3651044]
17375587	3.35	3.04	1.23	0.073583	0.084767	0.670591	0.551652	Gm13994	predicted gene 13994 [Source:MGI Symbol;Acc:MGI:3651835]
17223659	2.58	2.29	1.23	0.100412	0.321906	0.670591	0.70375	Pard3bos3	par-3 family cell polarity regulator beta, opposite strand 3 [Source:MGI Symbol;Acc:MGI:3651159]
17287426	5.07	4.77	1.23	0.079705	0.190165	0.670591	0.638649	Hrh2	histamine receptor H2
17306472	5.57	5.28	1.23	0.098712	0.090759	0.670591	0.557657	Cebpe	CCAAT/enhancer binding protein (C/EBP), epsilon
17422012	4.81	4.51	1.23	0.243868	0.323828	0.690895	0.705563	4930589P08Rik	RIKEN cDNA 4930589P08 gene [Source:MGI Symbol;Acc:MGI:1914998]
17223329	6.24	5.94	1.23	0.174013	0.211738	0.675318	0.651351	Gm17234	predicted gene 17234 [Source:MGI Symbol;Acc:MGI:4938061]
17231607	3.89	3.6	1.23	0.01922	0.054171	0.670591	0.514423	Gm6150	predicted gene 6150
17242726	4.71	4.42	1.23	0.16252	0.212798	0.67379	0.652694	Gm17134	predicted gene 17134 [Source:MGI Symbol;Acc:MGI:4937961]
17252739	3.43	3.12	1.23	0.429094	0.550392	0.760852	0.798859	Olfr402	olfactory receptor 402
17323755	4.78	4.49	1.23	0.165564	0.207575	0.67379	0.649559	Cldn5	claudin 5
17397886	3.87	3.57	1.23	0.039852	0.096662	0.670591	0.566017	Gm16527	predicted gene, 16527
17408375	2.96	2.66	1.23	0.77393	0.785869	0.920916	0.902084	Gm22341	predicted gene, 22341 [Source:MGI Symbol;Acc:MGI:5452118]
17411399	2.41	2.12	1.23	0.124631	0.14085	0.670591	0.604505	Gm23038	predicted gene, 23038 [Source:MGI Symbol;Acc:MGI:5452815]
17419323	4.93	4.63	1.23	0.2029	0.253604	0.681646	0.674912	Gm831	predicted gene 831
17479193	5.67	5.37	1.23	0.039686	0.111894	0.670591	0.577493	Gm7580	predicted gene 7580 [Source:MGI Symbol;Acc:MGI:3646746]
17233351	4.32	4.02	1.23	0.06204	0.148499	0.670591	0.609951	Gm9956	predicted gene 9956 [Source:MGI Symbol;Acc:MGI:3641872]
17281079	2.84	2.55	1.23	0.422595	0.75135	0.75828	0.885617	n-R5s58	nuclear encoded rRNA 5S 58 [Source:MGI Symbol;Acc:MGI:4421903]
17355641	5.74	5.44	1.23	0.026879	0.038237	0.670591	0.479981	Kcng2	potassium voltage-gated channel, subfamily G, member 2
17461076	6.15	5.86	1.23	0.073493	0.202276	0.670591	0.64665	Gm22312	predicted gene, 22312 [Source:MGI Symbol;Acc:MGI:5452089]
17469786	5.8	5.51	1.23	0.150872	0.221046	0.671684	0.657147
17459693	4.22	3.93	1.23	0.20505	0.318571	0.681646	0.702515	Gm20536	predicted gene 20536 [Source:MGI Symbol;Acc:MGI:5142001]
17486543	6.03	5.74	1.23	0.327558	0.486273	0.724486	0.771383	Vmn2r54	vomeronasal 2, receptor 54
17530027	2.6	2.31	1.23	0.245412	0.338645	0.691707	0.712028	Faiml	Fas apoptotic inhibitory molecule like
17531705	4.61	4.31	1.23	0.095477	0.100815	0.670591	0.569992	Ccrl2	chemokine (C-C motif) receptor-like 2
17262124	4.51	4.21	1.23	0.049273	0.056404	0.670591	0.518899	2310031A07Rik	RIKEN cDNA 2310031A07 gene [Source:MGI Symbol;Acc:MGI:1916871]
17288066	4.76	4.46	1.23	0.096335	0.073131	0.670591	0.536574	Gm25933	predicted gene, 25933 [Source:MGI Symbol;Acc:MGI:5455710]
17305407	6.11	5.82	1.23	0.160461	0.232813	0.67379	0.664123	LOC105245733	uncharacterized LOC105245733; uncharacterized LOC102635067; uncharacterized LOC102640955; uncharacterized LOC105242438; predicted gene 3015 [Source:MGI Symbol;Acc:MGI:3781193]
17490024	5.71	5.41	1.23	0.182281	0.490125	0.678281	0.773293	Vmn2r58	vomeronasal 2, receptor 58
17514328	8.62	8.31	1.23	0.237712	0.350797	0.689216	0.716561	Gm11168	predicted gene 11168 [Source:MGI Symbol;Acc:MGI:3779420]
17311885	6.17	5.87	1.23	0.082877	0.217922	0.670591	0.655912	Gsdmcl2	gasdermin C-like 2
17283092	4.97	4.67	1.23	0.138783	0.150446	0.670591	0.611722
17285536	8.18	7.88	1.23	0.006628	0.126215	0.670591	0.58939	Tcrg-V1	T cell receptor gamma, variable 1
17301530	4.37	4.07	1.23	0.191332	0.242803	0.678838	0.668951
17305493	3.28	2.98	1.23	0.30853	0.397842	0.716139	0.735501	Gm10375	predicted gene 10375
17373913	7.95	7.65	1.23	0.252252	0.365781	0.693154	0.723334
17389917	2.94	2.64	1.23	0.459469	0.538726	0.776983	0.79365
17487094	4.05	3.75	1.23	0.000881	0.143356	0.530899	0.606021	Psg20	pregnancy-specific glycoprotein 20
17527206	5.33	5.04	1.23	0.099524	0.392878	0.670591	0.733697	Gldnos	gliomedin, opposite strand
17545761	3.47	3.18	1.23	0.118659	0.251131	0.670591	0.673592	Gm15243	predicted gene 15243 [Source:MGI Symbol;Acc:MGI:3705116]
17542213	3.68	3.38	1.23	0.02389	0.068544	0.670591	0.531128	Magea10	melanoma antigen family A, 10
17377732	5.31	5.02	1.23	0.030663	0.128541	0.670591	0.592246	Gm17416	predicted gene, 17416
17431799	3.53	3.24	1.23	0.052707	0.04585	0.670591	0.503032	Gm22961	predicted gene, 22961 [Source:MGI Symbol;Acc:MGI:5452738]
17501188	7.48	7.18	1.23	0.028617	0.230681	0.670591	0.662987	Gm15758	predicted gene 15758 [Source:MGI Symbol;Acc:MGI:3783201]
17545023	4.79	4.49	1.23	0.204172	0.23434	0.681646	0.664986	Gucy2f	guanylate cyclase 2f
17215885	5.28	4.98	1.23	0.03167	0.104698	0.670591	0.572499	Agxt	alanine-glyoxylate aminotransferase
17216976	5.38	5.09	1.23	0.15802	0.24499	0.67379	0.669623	Fcmr	Fc fragment of IgM receptor
17341905	5.51	5.2	1.23	0.004698	0.006766	0.670591	0.271754	Rab26	RAB26, member RAS oncogene family
17450998	4.36	4.07	1.23	0.076313	0.194857	0.670591	0.640811	Gm15792	predicted gene 15792 [Source:MGI Symbol;Acc:MGI:3783234]
17467302	5.72	5.42	1.23	0.158297	0.415241	0.67379	0.742964	Vmn1r36	vomeronasal 1 receptor 36
17481508	3.77	3.47	1.23	0.319351	0.433328	0.720264	0.749937	Olfr17	olfactory receptor 17
17213101	4.38	4.08	1.23	0.125305	0.37596	0.670591	0.726881	Aox2	aldehyde oxidase 2
17282457	6.06	5.76	1.23	0.059295	0.053291	0.670591	0.513854	4732463B04Rik	RIKEN cDNA 4732463B04 gene [Source:MGI Symbol;Acc:MGI:3642483]
17292084	4.1	3.8	1.23	0.061877	0.049876	0.670591	0.509567	Adtrp	androgen dependent TFPI regulating protein
17255819	6.84	6.54	1.23	0.019867	0.071458	0.670591	0.533545	Gm11612	predicted gene 11612 [Source:MGI Symbol;Acc:MGI:3651820]
17365233	5.21	4.92	1.23	0.00139	0.000176	0.561379	0.08787	Fgf8	fibroblast growth factor 8
17385710	5.66	5.37	1.23	0.016005	0.141475	0.670591	0.605228
17472085	4.95	4.66	1.23	0.477925	0.699091	0.786585	0.865056	Pbp2	phosphatidylethanolamine binding protein 2
17268834	6.4	6.11	1.23	0.367051	0.53689	0.736253	0.792858	Ormdl3	ORM1-like 3 (S. cerevisiae)
17392600	4.49	4.19	1.23	0.300549	0.528425	0.712546	0.788224	9230104L09Rik	RIKEN cDNA 9230104L09 gene
17438299	4.6	4.3	1.23	0.031998	0.066995	0.670591	0.531128	Gm25374	predicted gene, 25374 [Source:MGI Symbol;Acc:MGI:5455151]
17531749	4.11	3.81	1.23	0.205669	0.174852	0.68253	0.628648	n-R5s90	nuclear encoded rRNA 5S 90 [Source:MGI Symbol;Acc:MGI:4421938]
17240687	5.71	5.41	1.23	0.105209	0.141704	0.670591	0.605253	Gm25650	predicted gene, 25650 [Source:MGI Symbol;Acc:MGI:5455427]
17392401	10.25	9.95	1.23	0.094655	0.274167	0.670591	0.684378	Snord17	small nucleolar RNA, C/D box 17
17273479	5.7	5.41	1.23	0.662849	0.847313	0.87624	0.930684	Tex19.2	testis expressed gene 19.2
17324400	6.96	6.67	1.23	0.034998	0.180049	0.670591	0.632945	Eif4a2	eukaryotic translation initiation factor 4A2
17346950	9.85	9.56	1.23	0.017606	0.284915	0.670591	0.68942	Mir1195	microRNA 1195
17356577	4.69	4.39	1.23	0.076138	0.24012	0.670591	0.667696	Gm10814	predicted gene 10814
17479889	4.78	4.49	1.23	0.123527	0.359906	0.670591	0.721613	2310044K18Rik	RIKEN cDNA 2310044K18 gene [Source:MGI Symbol;Acc:MGI:1917415]
17549206	9.85	9.56	1.23	0.017606	0.284915	0.670591	0.68942
17550080	9.85	9.56	1.23	0.017606	0.284915	0.670591	0.68942
17229576	2.78	2.48	1.23	0.845039	0.606854	0.950289	0.825479	Gm25235	predicted gene, 25235 [Source:MGI Symbol;Acc:MGI:5455012]
17426086	3.6	3.31	1.23	0.163495	0.128948	0.67379	0.592542	Mup20	major urinary protein 20; major urinary protein, pseudogene 19
17471941	3.94	3.64	1.23	0.373267	0.314966	0.736253	0.701109	Gm5154	predicted gene 5154
17542300	5.58	5.28	1.23	0.643419	0.806285	0.86679	0.911706	Spin2d	spindlin family, member 2D
17398428	5.85	5.55	1.23	0.144867	0.390904	0.670591	0.732972	Gm22531	predicted gene, 22531 [Source:MGI Symbol;Acc:MGI:5452308]
17467015	6.03	5.73	1.23	0.079979	0.041282	0.670591	0.488974	Nod1	nucleotide-binding oligomerization domain containing 1
17259443	4.54	4.25	1.23	0.24878	0.258487	0.691762	0.677103	Notumos	notum pectinacetylesterase homolog (Drosophila), opposite strand [Source:MGI Symbol;Acc:MGI:3698431]
17307957	4.2	3.91	1.23	0.102867	0.126718	0.670591	0.590162	4930438E09Rik	RIKEN cDNA 4930438E09 gene
17310511	2.85	2.55	1.23	0.204597	0.450575	0.681646	0.75742	Gm24664	predicted gene, 24664 [Source:MGI Symbol;Acc:MGI:5454441]
17346477	6.36	6.07	1.23	0.144562	0.149073	0.670591	0.610604	Dennd1c	DENN/MADD domain containing 1C
17547402	5.07	4.78	1.23	0.180439	0.277498	0.6767	0.685924	Gm28480	predicted gene 28480 [Source:MGI Symbol;Acc:MGI:5579186]; predicted gene, 20861 [Source:MGI Symbol;Acc:MGI:5434217]; predicted gene, 20932 [Source:MGI Symbol;Acc:MGI:5434288]; predicted gene, 21155 [Source:MGI Symbol;Acc:MGI:5434510]; predicted gene, 21151 [Source:MGI Symbol;Acc:MGI:5434506]
17233027	5.66	5.37	1.23	0.208368	0.202584	0.683564	0.646777	F830002L21Rik	RIKEN cDNA F830002L21 gene
17237092	9.97	9.67	1.23	0.021938	0.362984	0.670591	0.722823
17362741	4.59	4.29	1.23	0.04909	0.059123	0.670591	0.520738	Pga5	pepsinogen 5, group I
17370367	2.75	2.46	1.23	0.767798	0.39376	0.917832	0.733697	Olfr364-ps1	olfactory receptor 364, pseudogene 1
17523254	5.92	5.62	1.23	0.046951	0.310345	0.670591	0.699671
17549960	9.78	9.49	1.23	0.068129	0.380239	0.670591	0.728605
17285227	3.17	2.87	1.23	0.280815	0.382791	0.704019	0.72893	Prl2c5	prolactin family 2, subfamily c, member 5
17508566	3.83	3.54	1.23	0.983665	0.950272	0.996003	0.976532	Gm24202	predicted gene, 24202 [Source:MGI Symbol;Acc:MGI:5453979]
17261335	4.96	4.66	1.23	0.253325	0.392672	0.693616	0.733517	4931440F15Rik	RIKEN cDNA 4931440F15 gene
17282272	4.45	4.15	1.23	0.337607	0.304014	0.728735	0.69628	Gm23817	predicted gene, 23817 [Source:MGI Symbol;Acc:MGI:5453594]
17410105	3.93	3.63	1.23	0.005049	0.005017	0.670591	0.240286	1700003H04Rik	RIKEN cDNA 1700003H04 gene
17227384	4.89	4.6	1.23	0.096792	0.071867	0.670591	0.533927	Pkp1	plakophilin 1
17313989	5.65	5.35	1.23	0.020501	0.165559	0.670591	0.621066	Zdhhc25	zinc finger, DHHC domain containing 25
17369950	9.05	8.74	1.23	0.05857	0.287112	0.670591	0.690505	Gm26236	predicted gene, 26236 [Source:MGI Symbol;Acc:MGI:5456013]
17280252	9.1	8.8	1.23	0.024188	0.506244	0.670591	0.779574	LOC101056074	zinc finger protein 124-like
17246449	5.21	4.91	1.23	0.322379	0.149918	0.722203	0.611449	Olfr818	olfactory receptor 818
17312997	5.14	4.84	1.23	0.014775	0.002704	0.670591	0.194929	Gm16059	predicted gene 16059 [Source:MGI Symbol;Acc:MGI:3802029]; uncharacterized LOC102632844
17487457	5.28	4.98	1.23	0.084111	0.062573	0.670591	0.523741	Bcl3	B cell leukemia/lymphoma 3
17337063	9.07	8.78	1.23	0.13034	0.325401	0.670591	0.706112	Gm25128	predicted gene, 25128 [Source:MGI Symbol;Acc:MGI:5454905]
17246810	5.24	4.94	1.23	0.011473	0.011882	0.670591	0.324089	Lif	leukemia inhibitory factor
17278358	6.68	6.38	1.23	0.046127	0.20823	0.670591	0.649699	Tcl1b1	T cell leukemia/lymphoma 1B, 1
17316593	4	3.7	1.23	0.64969	0.336452	0.869461	0.710643	Gm23654	predicted gene, 23654 [Source:MGI Symbol;Acc:MGI:5453431]
17541115	4.09	3.8	1.23	0.329407	0.461461	0.725476	0.762751	Rhox8	reproductive homeobox 8; reproductive homeobox 7B
17311142	4.14	3.84	1.23	0.089627	0.048005	0.670591	0.504867
17502554	5.81	5.5	1.23	0.029057	0.045192	0.670591	0.50267	Tom1	target of myb1 homolog (chicken)
17485662	4.82	4.52	1.23	0.03752	0.041833	0.670591	0.49016	Gm10693	predicted pseudogene 10693
17342507	9.47	9.17	1.23	0.161192	0.372038	0.67379	0.725464	Gm10012	cytochrome c oxidase, subunit VIIc pseudogene
17406397	4.88	4.58	1.23	0.686294	0.471946	0.884622	0.766173	Dear1	dual endothelin 1/angiotensin II receptor 1
17466416	3.43	3.13	1.23	0.093321	0.087328	0.670591	0.554134	Olfr458	olfactory receptor 458
17526501	5.56	5.26	1.23	0.363022	0.108264	0.736253	0.574645	1700003G13Rik	RIKEN cDNA 1700003G13 gene
17278775	10.26	9.96	1.23	0.189706	0.480112	0.678608	0.769483	AF357355	snoRNA AF357355
17550318	8.04	7.75	1.23	0.486102	0.788928	0.789916	0.903819
17533746	5.48	5.19	1.23	0.000651	5e-06	0.530899	0.019009	Agtr2	angiotensin II receptor, type 2
17545020	5.62	5.32	1.23	0.665581	0.014011	0.877162	0.343868	Gm15298	predicted gene 15298 [Source:MGI Symbol;Acc:MGI:3705276]
17396091	5.87	5.57	1.22	0.275127	0.052108	0.701388	0.512176
17434621	3.59	3.3	1.22	0.761904	0.195952	0.915581	0.641169	Gm24666	predicted gene, 24666 [Source:MGI Symbol;Acc:MGI:5454443]
17387355	3.91	3.62	1.22	0.209533	0.508157	0.683564	0.78039	Gm23452	predicted gene, 23452 [Source:MGI Symbol;Acc:MGI:5453229]
17273749	5.51	5.22	1.22	0.243728	0.132301	0.690895	0.59651
17338826	4.2	3.91	1.22	0.028557	0.004272	0.670591	0.228282	Catsperd	catsper channel auxiliary subunit delta
17424782	5.12	4.83	1.22	0.271605	0.101146	0.699984	0.569992	Hint2	histidine triad nucleotide binding protein 2
17412998	7.79	7.5	1.22	0.073646	0.070467	0.670591	0.532866
17424410	7.79	7.5	1.22	0.073646	0.070467	0.670591	0.532866
17434127	7.79	7.5	1.22	0.073646	0.070467	0.670591	0.532866
17317044	3.82	3.53	1.22	0.162381	0.145555	0.67379	0.607218	Mir28c	microRNA 28c
17496013	3.62	3.33	1.22	0.063281	0.021868	0.670591	0.399556	Gm23559	predicted gene, 23559 [Source:MGI Symbol;Acc:MGI:5453336]
17550580	5.87	5.58	1.22	0.407266	0.314372	0.7526	0.700746
17427073	5.86	5.57	1.22	0.011767	0.030795	0.670591	0.447836	Ifna14	interferon alpha 14
17448670	4.64	4.35	1.22	0.333512	0.267507	0.727231	0.681772	Zar1	zygote arrest 1
17274120	10.2	9.92	1.22	0.632514	0.364389	0.861692	0.723112	Rpl36-ps3	ribosomal protein L36, pseudogene 3 [Source:MGI Symbol;Acc:MGI:3642480]
17548581	5.75	5.47	1.22	0.16381	0.099753	0.67379	0.569508
17251746	6.55	6.25	1.22	0.728926	0.305144	0.901499	0.696895	Tmem256	transmembrane protein 256
17329195	5.28	4.99	1.22	0.794045	0.798517	0.929206	0.907746	Thpo	thrombopoietin
17370592	3.96	3.68	1.22	0.381664	0.607053	0.740587	0.82553	Gm23072	predicted gene, 23072 [Source:MGI Symbol;Acc:MGI:5452849]
17221916	4.98	4.69	1.22	0.322063	0.319325	0.722139	0.702515	Gm22260	predicted gene, 22260 [Source:MGI Symbol;Acc:MGI:5452037]
17457044	4.67	4.38	1.22	0.179963	0.428709	0.6767	0.747974	Gm13850	predicted gene 13850
17462131	5.16	4.88	1.22	0.081589	0.43455	0.670591	0.750031	Olfr211	olfactory receptor 211
17498057	5.32	5.03	1.22	0.389977	0.298076	0.743462	0.694829	Gm4553	predicted gene 4553
17324451	6.39	6.11	1.22	0.109479	0.113674	0.670591	0.577493	Lpp	LIM domain containing preferred translocation partner in lipoma
17360842	9.35	9.06	1.22	0.425295	0.295031	0.758807	0.694829	Rps12	ribosomal protein S12; ribosomal protein S12-like 1
17537144	2.55	2.27	1.22	0.163222	0.32068	0.67379	0.703066	4933401B06Rik	GLE1 RNA export mediator pseudogene
17546082	3.63	3.34	1.22	0.128055	0.094334	0.670591	0.562174	Gm8817	predicted gene 8817
17410311	4.19	3.9	1.22	0.004079	0.025161	0.670591	0.416388	Rrh	retinal pigment epithelium derived rhodopsin homolog; leucine-rich repeat, immunoglobulin-like and transmembrane domains 3
17439365	6.8	6.52	1.22	0.183716	0.642583	0.678598	0.840918	Gm25937	predicted gene, 25937 [Source:MGI Symbol;Acc:MGI:5455714]
17411779	3.51	3.23	1.22	0.011106	0.006503	0.670591	0.269985	Gm26663	predicted gene, 26663
17462226	4.13	3.85	1.22	0.02679	0.00934	0.670591	0.297562	4931430N09Rik	RIKEN cDNA 4931430N09 gene
17288112	4.73	4.44	1.22	0.24157	0.375038	0.690895	0.726187	2010111I01Rik	RIKEN cDNA 2010111I01 gene; microRNA 24-1
17415627	2.83	2.55	1.22	0.985383	0.747999	0.996571	0.884131
17449097	2.38	2.09	1.22	0.247195	0.269885	0.691762	0.682033	Gm23429	predicted gene, 23429 [Source:MGI Symbol;Acc:MGI:5453206]
17494752	4.01	3.72	1.22	0.091403	0.069341	0.670591	0.532011	Ovch2	ovochymase 2
17467427	5.54	5.26	1.22	0.078812	0.077793	0.670591	0.544132	Igkv4-73	immunoglobulin kappa variable 4-73
17394940	5.06	4.77	1.22	0.260967	0.140202	0.696154	0.603414	Gm17619	predicted gene, 17619
17445458	6.17	5.88	1.22	0.128406	0.157887	0.670591	0.617374	Gm24525	predicted gene, 24525 [Source:MGI Symbol;Acc:MGI:5454302]
17263055	4.38	4.09	1.22	0.094881	0.194626	0.670591	0.640811	LOC102635527	uncharacterized LOC102635527; RIKEN cDNA 4933426K07 gene [Source:MGI Symbol;Acc:MGI:1918404]
17372108	5.64	5.36	1.22	0.061491	0.053194	0.670591	0.513854	LOC102634401	uncharacterized LOC102634401; predicted gene 14424 [Source:MGI Symbol;Acc:MGI:3650516]
17278916	5.52	5.23	1.22	0.152581	0.31298	0.67295	0.700315	B930059L03Rik	RIKEN cDNA B930059L03 gene
17330916	5.19	4.9	1.22	0.35105	0.567767	0.734047	0.80691	Gm23513	predicted gene, 23513 [Source:MGI Symbol;Acc:MGI:5453290]
17421227	5.4	5.12	1.22	0.029526	0.682045	0.670591	0.859427	Gm13078	predicted gene 13078
17376970	5	4.7	1.22	0.177904	0.239616	0.676427	0.667477
17373105	7.63	7.35	1.22	0.027068	0.029797	0.670591	0.444453	C1qtnf4	C1q and tumor necrosis factor related protein 4
17267629	4.43	4.15	1.22	0.108129	0.092121	0.670591	0.559382	LOC102637854	uncharacterized LOC102637854; predicted gene 11496 [Source:MGI Symbol;Acc:MGI:3649410]
17514953	2.79	2.51	1.22	0.201815	0.255615	0.681275	0.675941	Olfr77	olfactory receptor 77
17262023	3.7	3.42	1.22	0.063161	0.113653	0.670591	0.577493	Gm12162	predicted gene 12162 [Source:MGI Symbol;Acc:MGI:3649481]
17297703	4.9	4.62	1.22	0.791131	0.401116	0.928102	0.736583	4930428N03Rik	RIKEN cDNA 4930428N03 gene; RIKEN cDNA 4931403M11 gene
17300697	5.97	5.68	1.22	0.051214	0.044951	0.670591	0.502606	Khnyn	KH and NYN domain containing
17490953	6.88	6.59	1.22	0.064489	0.275656	0.670591	0.685209
17547466	2.72	2.43	1.22	0.657271	0.924189	0.873421	0.964741	Gm21838	predicted gene, 21838 [Source:MGI Symbol;Acc:MGI:5434002]
17240584	6.2	5.92	1.22	0.06741	0.205156	0.670591	0.648114	Gm26464	predicted gene, 26464 [Source:MGI Symbol;Acc:MGI:5456241]
17372761	4.37	4.08	1.22	0.167067	0.265262	0.673794	0.680681	Olfr1015	olfactory receptor 1015
17256429	4.49	4.2	1.22	0.042068	0.097704	0.670591	0.566623	Gm38483	predicted gene, 38483; DEAH (Asp-Glu-Ala-His) box polypeptide 58, opposite strand
17212819	2.56	2.28	1.22	0.077839	0.175606	0.670591	0.629132	Gm24349	predicted gene, 24349 [Source:MGI Symbol;Acc:MGI:5454126]
17359111	6.21	5.92	1.22	0.153177	0.230528	0.673282	0.662987	Gm23300	predicted gene, 23300 [Source:MGI Symbol;Acc:MGI:5453077]
17471755	3.05	2.75	1.22	0.337095	0.554676	0.728735	0.800301
17473087	8.26	7.98	1.22	0.136474	0.17226	0.670591	0.627368	Gm22578	predicted gene, 22578 [Source:MGI Symbol;Acc:MGI:5452355]
17548139	4.18	3.89	1.22	0.030482	0.432434	0.670591	0.749617
17213570	5.27	4.98	1.22	0.100132	0.223884	0.670591	0.658745	Gm24942	predicted gene, 24942 [Source:MGI Symbol;Acc:MGI:5454719]
17215984	4.98	4.7	1.22	0.377216	0.499061	0.738663	0.776747	Ano7	anoctamin 7
17305347	6.08	5.79	1.22	0.065777	0.111702	0.670591	0.577493	Gm17027	predicted gene 17027
17297181	4.18	3.89	1.22	0.00338	0.001254	0.670591	0.15206	Sntn	sentan, cilia apical structure protein
17283549	3.57	3.28	1.22	0.081074	0.077851	0.670591	0.544245	Ifi27l2a	interferon, alpha-inducible protein 27 like 2A
17326922	4.03	3.74	1.22	0.049711	0.340774	0.670591	0.713197	Krtap15	keratin associated protein 15; RIKEN cDNA 4930553J12 gene
17337308	6.13	5.84	1.22	0.067686	0.14845	0.670591	0.609939	LOC102635200	uncharacterized LOC102635200; predicted gene 16279 [Source:MGI Symbol;Acc:MGI:3826576]
17347839	4.61	4.32	1.22	0.037072	0.024374	0.670591	0.411767	Six2	sine oculis-related homeobox 2
17358613	4.92	4.64	1.22	0.082012	0.218621	0.670591	0.655912	Trpd52l3	tumor protein D52-like 3
17377372	5.9	5.61	1.22	0.517508	0.670877	0.804689	0.854868	Cstl1	cystatin-like 1
17457960	5.24	4.95	1.22	0.088358	0.447303	0.670591	0.75639	Tas2r143	taste receptor, type 2, member 143
17475512	3.92	3.64	1.22	0.350414	0.485118	0.733791	0.770899	Cyp2t4	cytochrome P450, family 2, subfamily t, polypeptide 4
17241847	2.91	2.62	1.22	0.01186	0.08329	0.670591	0.550765	Gm26402	predicted gene, 26402 [Source:MGI Symbol;Acc:MGI:5456179]
17242145	4.52	4.23	1.22	0.214497	0.28886	0.684945	0.691494	Gm15343	predicted gene 15343
17466530	12.49	12.2	1.22	0.120286	0.204184	0.670591	0.647833	Rny1	RNA, Y1 small cytoplasmic, Ro-associated
17548470	4.49	4.2	1.22	0.225921	0.286831	0.688501	0.690361
17257848	6.26	5.98	1.22	0.056952	0.274536	0.670591	0.684633	Amz2	archaelysin family metallopeptidase 2
17229960	4.19	3.9	1.22	0.130815	0.174116	0.670591	0.627987	Apcs	serum amyloid P-component
17382384	6.03	5.74	1.22	0.026722	0.054575	0.670591	0.514423	Tor4a	torsin family 4, member A
17451437	4.87	4.58	1.22	0.159711	0.662244	0.67379	0.850608	Selplg	selectin, platelet (p-selectin) ligand
17473912	3.4	3.11	1.22	0.07856	0.153784	0.670591	0.613848
17476143	3.74	3.45	1.22	0.050887	0.148835	0.670591	0.610137	4932431P20Rik	RIKEN cDNA 4932431P20 gene
17477384	6.11	5.82	1.22	0.297971	0.449111	0.711934	0.756907	Klk1b5	kallikrein 1-related peptidase b5
17548494	2.51	2.22	1.22	0.725732	0.416291	0.900277	0.743562	Vmn2r122	vomeronasal 2, receptor, 122; vomeronasal 2, receptor, pseudogene 159
17550030	6.67	6.39	1.22	0.044535	0.440328	0.670591	0.752892
17221934	6.27	5.98	1.22	0.506212	0.70678	0.799854	0.867885	Gm9898	predicted gene 9898 [Source:MGI Symbol;Acc:MGI:3642391]
17319022	5.79	5.5	1.22	0.023481	0.038708	0.670591	0.481253	C1qtnf6	C1q and tumor necrosis factor related protein 6
17324745	3.12	2.84	1.22	0.047977	0.073757	0.670591	0.536694	Bex6	brain expressed gene 6
17408999	7.17	6.89	1.22	0.161484	0.280196	0.67379	0.68732	Kcnc4	potassium voltage gated channel, Shaw-related subfamily, member 4
17549898	3.28	3	1.22	0.150221	0.268225	0.671216	0.682033
17550216	4.4	4.12	1.22	0.66528	0.900363	0.877015	0.954525
17364872	4.79	4.51	1.22	0.134106	0.159954	0.670591	0.61858	Pyroxd2	pyridine nucleotide-disulphide oxidoreductase domain 2
17266415	6.28	5.99	1.22	0.0519	0.207029	0.670591	0.649204	2610507B11Rik	RIKEN cDNA 2610507B11 gene
17315495	4.42	4.13	1.22	0.420326	0.308041	0.75732	0.699028	Hoxc11	homeobox C11
17347160	4.63	4.34	1.22	0.063003	0.22607	0.670591	0.660262	D630014O11Rik	RIKEN cDNA D630014O11 gene [Source:MGI Symbol;Acc:MGI:2442874]
17400009	2.52	2.23	1.22	0.183647	0.20876	0.678598	0.649773	Tdpoz4	TD and POZ domain containing 4
17450545	4.36	4.08	1.22	0.061631	0.069204	0.670591	0.531946	Gm26872	predicted gene, 26872 [Source:MGI Symbol;Acc:MGI:5477366]
17456278	6.55	6.27	1.22	0.049331	0.1439	0.670591	0.606466	Gm15594	predicted gene 15594 [Source:MGI Symbol;Acc:MGI:3783041]
17486525	7.41	7.13	1.22	0.20697	0.366275	0.683464	0.723334	Gm23521	predicted gene, 23521 [Source:MGI Symbol;Acc:MGI:5453298]
17491699	6.44	6.16	1.22	0.022673	0.404094	0.670591	0.738051	Mir344d-2	microRNA 344d-2
17320307	6.09	5.81	1.22	0.242754	0.357476	0.690895	0.720896	Mapk12	mitogen-activated protein kinase 12
17423806	3.78	3.5	1.22	0.10578	0.230788	0.670591	0.66299	Spaca1	sperm acrosome associated 1
17427833	4.57	4.28	1.22	0.803729	0.953505	0.93337	0.977756	Mroh7	maestro heat-like repeat family member 7
17478195	3.3	3.02	1.22	0.287549	0.37066	0.706565	0.724564	Saa2	serum amyloid A 2
17533851	3.42	3.14	1.22	0.061303	0.047259	0.670591	0.503032	Gm3669	predicted gene 3669
17235694	6.31	6.02	1.22	0.188188	0.34919	0.678608	0.715844	Tbxa2r	thromboxane A2 receptor
17240963	2.81	2.53	1.22	0.035784	0.088992	0.670591	0.555709	Dux	double homeobox
17263448	4.84	4.56	1.22	0.109481	0.154109	0.670591	0.613922	1700007J10Rik	RIKEN cDNA 1700007J10 gene
17308744	6.73	6.44	1.22	0.06929	0.266848	0.670591	0.681574	Gm25517	predicted gene, 25517 [Source:MGI Symbol;Acc:MGI:5455294]
17422978	3.57	3.28	1.22	0.640753	0.379088	0.865688	0.728111	Gm22781	predicted gene, 22781 [Source:MGI Symbol;Acc:MGI:5452558]
17427113	5.18	4.89	1.22	0.050438	0.133895	0.670591	0.597127	Gm13274	predicted gene 13274
17548547	6.07	5.79	1.22	0.01738	0.304172	0.670591	0.69628
17550422	9.67	9.39	1.22	0.124914	0.131376	0.670591	0.595346
17366204	5.6	5.31	1.22	0.04814	0.092069	0.670591	0.559165
17456121	7.11	6.83	1.22	0.077226	0.082374	0.670591	0.550244	Mdfic	MyoD family inhibitor domain containing
17500451	3.03	2.74	1.22	0.408383	0.430913	0.7526	0.749026	Hmgb1-rs17	high mobility group box 1, related sequence 17
17550046	2.81	2.52	1.22	0.134803	0.286688	0.670591	0.690288
17261031	6.84	6.55	1.22	0.04072	0.167052	0.670591	0.622939	Gm24398	predicted gene, 24398 [Source:MGI Symbol;Acc:MGI:5454175]
17346344	5.53	5.24	1.22	0.453502	0.562561	0.773584	0.804472	Nrtn	neurturin
17372896	2.68	2.39	1.22	0.170004	0.158368	0.675031	0.617631	Olfr1161	olfactory receptor 1161
17476294	5.63	5.35	1.22	0.02053	0.019406	0.670591	0.382697	Gm26810	predicted gene, 26810 [Source:MGI Symbol;Acc:MGI:5477304]
17484907	10.25	9.96	1.22	0.100047	0.313592	0.670591	0.700605	Snora52	small nucleolar RNA, H/ACA box 52; ribosomal protein, large P2
17305482	5.34	5.05	1.22	0.410341	0.70313	0.752982	0.866292	Gm21162	predicted gene, 21162; predicted gene 8232
17305531	3.35	3.07	1.22	0.004951	0.544169	0.670591	0.796675	Gm3287	predicted gene 3287 [Source:MGI Symbol;Acc:MGI:3781465]
17347896	5.83	5.54	1.22	0.103541	0.176216	0.670591	0.629678	Gm24648	predicted gene, 24648 [Source:MGI Symbol;Acc:MGI:5454425]
17369838	3.84	3.55	1.22	0.135825	0.184614	0.670591	0.635702	Gm13412	predicted gene 13412 [Source:MGI Symbol;Acc:MGI:3650612]
17507788	6.3	6.02	1.22	0.019376	0.256866	0.670591	0.676509	Gm25665	predicted gene, 25665 [Source:MGI Symbol;Acc:MGI:5455442]
17304336	5.25	4.96	1.22	0.504	0.693039	0.799319	0.863069	Gm23999	predicted gene, 23999 [Source:MGI Symbol;Acc:MGI:5453776]
17377140	4.92	4.64	1.22	0.086504	0.088677	0.670591	0.555469	Scp2d1	SCP2 sterol-binding domain containing 1
17487556	5.84	5.55	1.22	0.386559	0.676897	0.742887	0.857599	Vmn1r118	vomeronasal 1 receptor 118
17539842	6.01	5.72	1.22	0.092437	0.086714	0.670591	0.553332	Gm23082	predicted gene, 23082 [Source:MGI Symbol;Acc:MGI:5452859]
17342602	5.37	5.09	1.22	0.552786	0.821446	0.82329	0.918813	Pdia2	protein disulfide isomerase associated 2; Rho GDP dissociation inhibitor (GDI) gamma
17366197	3.04	2.75	1.22	0.343576	0.218169	0.731763	0.655912	LOC101055663	component of Sp100-rs-like
17419411	11.7	11.4	1.22	0.378079	0.674155	0.739133	0.856281	Snord99	small nucleolar RNA, C/D box 99
17487566	5.18	4.89	1.22	0.369022	0.571367	0.736253	0.809342	Vmn1r124	vomeronasal 1 receptor 124
17532643	8.2	7.92	1.22	0.194364	0.235728	0.679903	0.665478	mt-Tc	mitochondrially encoded tRNA cysteine [Source:MGI Symbol;Acc:MGI:102490]
17550558	8.2	7.92	1.22	0.194364	0.235728	0.679903	0.665478
17257896	4.66	4.37	1.22	0.147485	0.193893	0.670591	0.640464	Gm11683	predicted gene 11683
17355409	5.54	5.25	1.22	0.054267	0.061007	0.670591	0.521329
17357934	4.12	3.83	1.22	0.16583	0.104549	0.67379	0.572499	Olfr1490	olfactory receptor 1490
17414738	3.75	3.46	1.22	0.573422	0.689483	0.833107	0.862122	Orm3	orosomucoid 3
17529017	3.11	2.82	1.22	0.091869	0.588205	0.670591	0.816576	Gsta2	glutathione S-transferase, alpha 2 (Yc2)
17444851	4.92	4.63	1.22	0.042265	0.127296	0.670591	0.591234	D5Ertd605e	DNA segment, Chr 5, ERATO Doi 605, expressed
17350090	5.24	4.95	1.22	0.08792	0.310461	0.670591	0.699671	Sh3rf2	SH3 domain containing ring finger 2
17405478	4.54	4.25	1.22	0.052577	0.103961	0.670591	0.572319	P2ry13	purinergic receptor P2Y, G-protein coupled 13
17548589	5.66	5.38	1.22	0.007918	0.054635	0.670591	0.514423
17244543	4.9	4.61	1.22	0.467504	0.395003	0.781942	0.733933	Gm25658	predicted gene, 25658 [Source:MGI Symbol;Acc:MGI:5455435]
17373594	7	6.71	1.22	0.125157	0.294363	0.670591	0.694829
17488105	6.61	6.32	1.22	0.101224	0.579222	0.670591	0.812589	Cyp2a22	cytochrome P450, family 2, subfamily a, polypeptide 22
17366890	2.67	2.38	1.22	0.287706	0.176468	0.706565	0.629978	Gm22051	predicted gene, 22051 [Source:MGI Symbol;Acc:MGI:5451828]
17273562	9.33	9.04	1.22	0.024943	0.072363	0.670591	0.535417	Gm12590	predicted gene 12590 [Source:MGI Symbol;Acc:MGI:3650370]
17281911	4.56	4.28	1.22	0.776663	0.386194	0.922289	0.730389	Gm15283	predicted gene 15283
17351833	11.6	11.31	1.22	0.091473	0.235225	0.670591	0.665421	Gm23301	predicted gene, 23301 [Source:MGI Symbol;Acc:MGI:5453078]
17529557	11.01	10.72	1.22	0.082642	0.241572	0.670591	0.668648	Gm26135	predicted gene, 26135 [Source:MGI Symbol;Acc:MGI:5455912]; small nucleolar RNA, C/D box 50B [Source:MGI Symbol;Acc:MGI:5454205]; small nucleolar RNA host gene 5 [Source:MGI Symbol;Acc:MGI:1919905]
17529590	11.01	10.72	1.22	0.082642	0.241572	0.670591	0.668648	Gm26135	predicted gene, 26135 [Source:MGI Symbol;Acc:MGI:5455912]; small nucleolar RNA, C/D box 50B [Source:MGI Symbol;Acc:MGI:5454205]; RIKEN cDNA 9330159M07 gene [Source:MGI Symbol;Acc:MGI:2442519]
17254283	6.33	6.05	1.22	0.406573	0.830833	0.752181	0.923221	Ccl4	chemokine (C-C motif) ligand 4
17354793	5.99	5.71	1.22	0.008374	0.128028	0.670591	0.591778	Mir143	microRNA 143
17336073	3.39	3.1	1.22	0.134797	0.068085	0.670591	0.531128	Olfr239	olfactory receptor 239
17240087	4.77	4.48	1.22	0.187337	0.034761	0.678608	0.463728	n-R5s76	nuclear encoded rRNA 5S 76 [Source:MGI Symbol;Acc:MGI:4421924]
17238661	3.77	3.49	1.22	0.054885	0.067418	0.670591	0.531128	Olfr782	olfactory receptor 782
17405722	8.38	8.1	1.22	0.096108	0.272606	0.670591	0.683649	Gm26442	predicted gene, 26442 [Source:MGI Symbol;Acc:MGI:5456219]
17432503	6.26	5.98	1.22	0.411366	0.202258	0.753412	0.64665	Gm13101	predicted gene 13101 [Source:MGI Symbol;Acc:MGI:3650204]
17474292	3.84	3.55	1.22	0.367729	0.672207	0.736253	0.855604	Ceacam14	carcinoembryonic antigen-related cell adhesion molecule 14
17494799	5.8	5.52	1.22	0.113315	0.061299	0.670591	0.522133	Olfr492	olfactory receptor 492
17462057	5.12	4.84	1.22	0.512661	0.100003	0.803184	0.569896	Gm8203	predicted pseudogene 8203
17252635	5.58	5.3	1.22	0.168598	0.072601	0.674791	0.535914	Shpk	sedoheptulokinase
17509208	4.99	4.7	1.22	0.082077	0.039071	0.670591	0.483952	Gm16675	predicted gene, 16675
17292769	4.05	3.77	1.22	0.131107	0.311879	0.670591	0.699671	Gm16249	predicted gene 16249
17501230	6.7	6.41	1.22	0.178682	0.059771	0.676427	0.520738
17248276	8.63	8.34	1.22	0.641587	0.138257	0.866136	0.600841	Hba-a2	hemoglobin alpha, adult chain 2
17412719	3.91	3.63	1.21	0.373622	0.079548	0.736253	0.545197
17381515	6.74	6.47	1.21	0.556198	0.003676	0.824498	0.218481	Gm10115	predicted gene 10115 [Source:MGI Symbol;Acc:MGI:3641675]
17333410	7	6.72	1.21	0.635662	0.027265	0.86309	0.430394	Smok4a	sperm motility kinase 4A
17529381	5.6	5.33	1.21	0.344597	0.068458	0.731995	0.531128
17340427	5.44	5.16	1.21	0.963656	0.07716	0.990907	0.543065	Gm20939	predicted gene, 20939
17305198	6.52	6.24	1.21	0.113469	0.047704	0.670591	0.503815	Sh2d4b	SH2 domain containing 4B
17410124	3.63	3.35	1.21	0.15128	0.079779	0.671964	0.545432	Gm17225	predicted gene 17225 [Source:MGI Symbol;Acc:MGI:4938052]
17254827	8.02	7.74	1.21	0.579409	0.093743	0.835952	0.561807	Supt4a	suppressor of Ty 4A
17499602	3.04	2.76	1.21	0.831743	0.54745	0.945617	0.797952	Defb6	defensin beta 6
17324161	5.42	5.14	1.21	0.197634	0.144525	0.680917	0.606914	Gm22741	predicted gene, 22741 [Source:MGI Symbol;Acc:MGI:5452518]
17391563	7.33	7.05	1.21	0.01573	0.010282	0.670591	0.306855	Gm25703	predicted gene, 25703 [Source:MGI Symbol;Acc:MGI:5455480]
17366481	7.64	7.37	1.21	0.389332	0.160059	0.743349	0.618906	Gm13189	predicted gene 13189 [Source:MGI Symbol;Acc:MGI:3650860]
17302953	2.92	2.65	1.21	0.13814	0.448116	0.670591	0.756551	Gm25272	predicted gene, 25272 [Source:MGI Symbol;Acc:MGI:5455049]
17507306	4.61	4.33	1.21	0.082053	0.522924	0.670591	0.785711	n-R5s93	nuclear encoded rRNA 5S 93 [Source:MGI Symbol;Acc:MGI:4421941]
17343688	5.22	4.94	1.21	0.033668	0.011701	0.670591	0.323724	B3galt4	UDP-Gal:betaGlcNAc beta 1,3-galactosyltransferase, polypeptide 4
17445255	5.96	5.69	1.21	0.371004	0.144735	0.736253	0.607038
17473310	5.37	5.1	1.21	0.090214	0.064569	0.670591	0.527575	Eps8l1	EPS8-like 1
17471357	5	4.72	1.21	0.093867	0.231465	0.670591	0.66359	Pzp	pregnancy zone protein
17278751	6.55	6.28	1.21	0.184022	0.144931	0.678598	0.607038	Mir1188	microRNA 1188
17250341	6.17	5.89	1.21	0.030221	0.062926	0.670591	0.524047	Gm12265	predicted gene 12265 [Source:MGI Symbol;Acc:MGI:3651913]
17362399	4.13	3.85	1.21	0.095205	0.441128	0.670591	0.753266	Slc22a28	solute carrier family 22, member 28
17498029	4.98	4.71	1.21	0.114562	0.060322	0.670591	0.520738	Gm20501	predicted gene 20501
17411135	6.33	6.06	1.21	0.114937	0.208447	0.670591	0.649699	Gm10287	predicted gene 10287 [Source:MGI Symbol;Acc:MGI:3642138]
17416196	5.44	5.17	1.21	0.146279	0.157908	0.670591	0.617374	C8b	complement component 8, beta polypeptide
17255095	3.96	3.68	1.21	0.1749	0.479592	0.676369	0.769236	Gm25113	predicted gene, 25113 [Source:MGI Symbol;Acc:MGI:5454890]
17336894	3.08	2.8	1.21	0.316123	0.132392	0.71854	0.59651	Gm23421	predicted gene, 23421 [Source:MGI Symbol;Acc:MGI:5453198]
17396363	4.89	4.62	1.21	0.051137	0.070513	0.670591	0.532866	Gm25152	predicted gene, 25152 [Source:MGI Symbol;Acc:MGI:5454929]
17227826	2.79	2.51	1.21	0.096281	0.10245	0.670591	0.571363	n-R5s218	nuclear encoded rRNA 5S 218 [Source:MGI Symbol;Acc:MGI:4422083]
17248424	3.88	3.6	1.21	0.479202	0.556632	0.787022	0.801592	Gm25799	predicted gene, 25799 [Source:MGI Symbol;Acc:MGI:5455576]
17457792	3.92	3.65	1.21	0.333541	0.46699	0.727231	0.764629	Trbj2-2	T cell receptor beta joining 2-2
17211367	4.51	4.24	1.21	0.22934	0.347821	0.688501	0.715844	Mir133b	microRNA 133b
17355617	4.16	3.89	1.21	0.233152	0.239987	0.688501	0.667696	Gm25824	predicted gene, 25824 [Source:MGI Symbol;Acc:MGI:5455601]
17366644	5.76	5.48	1.21	0.14858	0.138022	0.670591	0.600841	Gm13256	predicted gene 13256 [Source:MGI Symbol;Acc:MGI:3651464]
17440328	3.05	2.77	1.21	0.1451	0.116924	0.670591	0.580066	Vmn2r16	vomeronasal 2, receptor 16
17469059	5.96	5.68	1.21	0.054941	0.107549	0.670591	0.574455	Grip2	glutamate receptor interacting protein 2
17526980	5.53	5.25	1.21	0.088884	0.364849	0.670591	0.723112	Mir34b	microRNA 34b
17361656	4.53	4.26	1.21	0.081617	0.073918	0.670591	0.536931	Ovol1	OVO homolog-like 1 (Drosophila)
17381468	6.05	5.77	1.21	0.019093	0.338429	0.670591	0.712028	Gm13383	predicted gene 13383
17426511	4.16	3.88	1.21	0.308991	0.325387	0.71631	0.706112	LOC102634852	uncharacterized LOC102634852
17381935	2.81	2.53	1.21	0.205091	0.254162	0.681698	0.675086	Gm24933	predicted gene, 24933 [Source:MGI Symbol;Acc:MGI:5454710]
17472673	4.24	3.96	1.21	0.098173	0.164151	0.670591	0.620817	Sox5it	SRY (sex determining region Y)-box 5, intronic transcript [Source:MGI Symbol;Acc:MGI:3642586]
17535707	5.86	5.59	1.21	0.24663	0.299994	0.691762	0.694883	Gm14817	predicted gene 14817 [Source:MGI Symbol;Acc:MGI:3705159]
17472884	4.02	3.74	1.21	0.027004	0.017054	0.670591	0.362213	Gm6654	predicted pseudogene 6654
17238683	2.48	2.2	1.21	0.426086	0.717218	0.759227	0.871056	Olfr800	olfactory receptor 800
17333184	3.94	3.67	1.21	0.20869	0.289208	0.683564	0.69182	Gm17728	predicted gene, 17728 [Source:MGI Symbol;Acc:MGI:4937362]
17370596	4.18	3.91	1.21	0.151969	0.207903	0.67268	0.649699
17374210	3.81	3.54	1.21	0.397046	0.576879	0.747195	0.811666	Gm26421	predicted gene, 26421 [Source:MGI Symbol;Acc:MGI:5456198]
17375183	5.94	5.67	1.21	0.035093	0.204935	0.670591	0.648114	Gm22865	predicted gene, 22865 [Source:MGI Symbol;Acc:MGI:5452642]
17392903	5.97	5.7	1.21	0.13432	0.162241	0.670591	0.620697	AA387200	expressed sequence AA387200
17439029	5.46	5.19	1.21	0.014079	0.030811	0.670591	0.447836	Areg	amphiregulin
17540127	5.4	5.13	1.21	0.098671	0.089794	0.670591	0.556457
17329401	3.75	3.48	1.21	0.052413	0.06388	0.670591	0.52643
17486549	6.86	6.58	1.21	0.131732	0.174474	0.670591	0.628194	Vmn2r55	vomeronasal 2, receptor 55
17226166	6.69	6.41	1.21	0.008981	0.004385	0.670591	0.229751	2900060B14Rik	RIKEN cDNA 2900060B14 gene
17311064	5.27	5	1.21	0.333675	0.365558	0.727267	0.723289	Polr2k	polymerase (RNA) II (DNA directed) polypeptide K
17329205	7.3	7.02	1.21	0.170583	0.173583	0.675102	0.627987	Gm6557	predicted gene 6557
17448135	4.46	4.19	1.21	0.051884	0.057121	0.670591	0.518999	Cckar	cholecystokinin A receptor
17533177	4.29	4.02	1.21	0.504315	0.733826	0.799482	0.877374	Gm5751	predicted gene 5751
17450863	2.45	2.18	1.21	0.404447	0.461827	0.750725	0.762895	Vmn2r9	vomeronasal 2, receptor 9
17321217	5.37	5.1	1.21	0.28282	0.385201	0.705097	0.729759	Olfr283	olfactory receptor 283
17379487	5.76	5.49	1.21	0.090761	0.242748	0.670591	0.668951	Wfdc13	WAP four-disulfide core domain 13
17430791	11.29	11.01	1.21	0.098432	0.211529	0.670591	0.651351	Rnu11	U11 small nuclear RNA
17519058	4.42	4.15	1.21	0.720212	0.657989	0.897637	0.848446	Gm22229	predicted gene, 22229 [Source:MGI Symbol;Acc:MGI:5452006]
17530243	6.83	6.56	1.21	0.020974	0.030045	0.670591	0.44508	Trf	transferrin
17484035	6.23	5.96	1.21	0.045359	0.038561	0.670591	0.480399	Hmx2	H6 homeobox 2
17269381	4.63	4.36	1.21	0.068927	0.085619	0.670591	0.552177	Krt9	keratin 9
17447696	6.2	5.92	1.21	0.013338	0.011902	0.670591	0.324089	Gm22779	predicted gene, 22779 [Source:MGI Symbol;Acc:MGI:5452556]
17474728	5.35	5.08	1.21	0.694173	0.733969	0.88731	0.877378	Vmn1r100	vomeronasal 1 receptor 100; vomeronasal 1 receptor 148
17355364	11.06	10.78	1.21	0.057308	0.108017	0.670591	0.574645	n-R5-8s1	nuclear encoded rRNA 5.8S 1 [Source:MGI Symbol;Acc:MGI:4421735]
17417976	5.3	5.02	1.21	0.020958	0.058764	0.670591	0.520738	Edn2	endothelin 2
17458110	11.33	11.06	1.21	0.143625	0.239609	0.670591	0.667477	Rny3	RNA, Y3 small cytoplasmic (associated with Ro protein)
17463611	6.03	5.75	1.21	0.239949	0.576319	0.690321	0.811348	Prh1	proline rich protein HaeIII subfamily 1
17365152	4.79	4.5	1.21	0.036973	0.028221	0.670591	0.437758	1700039E22Rik	RIKEN cDNA 1700039E22 gene
17289059	6.33	6.06	1.21	0.045715	0.057837	0.670591	0.52046	Gm22778	predicted gene, 22778 [Source:MGI Symbol;Acc:MGI:5452555]
17526492	4.29	4.01	1.21	0.006607	0.016873	0.670591	0.362196	Il10ra	interleukin 10 receptor, alpha
17258580	4.33	4.06	1.21	0.123863	0.108414	0.670591	0.574645	Gm11739	predicted gene 11739 [Source:MGI Symbol;Acc:MGI:3650571]
17349423	5.17	4.89	1.21	0.080125	0.089293	0.670591	0.55622	Wnt8a	wingless-type MMTV integration site family, member 8A
17427104	3.86	3.59	1.21	0.86356	0.635681	0.956146	0.83815	Ifnab	interferon alpha B
17481350	3.4	3.12	1.21	0.730787	0.755451	0.902216	0.88747	Olfr679	olfactory receptor 679
17305426	6.27	5.99	1.21	0.183866	0.298787	0.678598	0.694883	LOC105245733	uncharacterized LOC105245733; uncharacterized LOC102635067; uncharacterized LOC102640955; uncharacterized LOC105242438; predicted gene 8082 [Source:MGI Symbol;Acc:MGI:3646131]; predicted gene 3015 [Source:MGI Symbol;Acc:MGI:3781193]
17397550	5.77	5.5	1.21	0.166208	0.638588	0.67379	0.839341	Gm23675	predicted gene, 23675 [Source:MGI Symbol;Acc:MGI:5453452]
17547285	3.85	3.58	1.21	0.44619	0.535362	0.770941	0.792255	Gm21943	predicted gene, 21943
17547295	3.85	3.58	1.21	0.44619	0.535362	0.770941	0.792255	Gm21943	predicted gene, 21943
17548879	7.62	7.34	1.21	0.016219	0.045895	0.670591	0.503032	Gm14989	predicted gene 14989 [Source:MGI Symbol;Acc:MGI:3705366]
17227259	6.05	5.77	1.21	0.06866	0.104027	0.670591	0.572319	Gm26280	predicted gene, 26280 [Source:MGI Symbol;Acc:MGI:5456057]
17243475	4.42	4.14	1.21	0.058669	0.302212	0.670591	0.695404	LOC102635990	uncharacterized LOC102635990; RIKEN cDNA 4932415D10 gene [Source:MGI Symbol;Acc:MGI:3045298]
17312339	6.43	6.15	1.21	0.089299	0.13334	0.670591	0.597124	Gm23027	predicted gene, 23027 [Source:MGI Symbol;Acc:MGI:5452804]
17331270	3.06	2.79	1.21	0.356123	0.543034	0.735757	0.796207	Olfr204	olfactory receptor 204
17350187	2.54	2.26	1.21	0.147192	0.483703	0.670591	0.770372	Gm3650	predicted gene 3650
17397744	4.35	4.07	1.21	0.094757	0.158396	0.670591	0.617631	4933417G07Rik	SEC13 homolog pseudogene
17405654	3.12	2.85	1.21	0.369639	0.576983	0.736253	0.811685	Vmn2r7	vomeronasal 2, receptor 7
17448444	5.7	5.42	1.21	0.072924	0.25053	0.670591	0.672869	Uchl1os	ubiquitin carboxy-terminal hydrolase L1, opposite strand
17491535	12.4	12.12	1.21	0.045286	0.175417	0.670591	0.629132	Ipw	imprinted gene in the Prader-Willi syndrome region
17233303	6.34	6.06	1.21	0.209028	0.597577	0.683564	0.821452
17284327	5.98	5.7	1.21	0.03228	0.054855	0.670591	0.514423	Ighg2c	immunoglobulin heavy constant gamma 2C; Immunoglobulin heavy chain (gamma polypeptide)
17389115	3.76	3.49	1.21	0.181553	0.191453	0.677742	0.638649	Gm23749	predicted gene, 23749 [Source:MGI Symbol;Acc:MGI:5453526]
17505009	4.95	4.67	1.21	0.135513	0.175864	0.670591	0.62948	Gm16156	predicted gene 16156 [Source:MGI Symbol;Acc:MGI:3801720]
17537520	3.85	3.57	1.21	0.010065	0.31051	0.670591	0.699671	Gm382	predicted gene 382
17274114	4.39	4.11	1.21	0.008025	0.037281	0.670591	0.476938	Platr19	pluripotency associated transcript 19 [Source:MGI Symbol;Acc:MGI:4936971]
17307245	5.46	5.18	1.21	0.704018	0.64796	0.890505	0.843145	Gm25614	predicted gene, 25614 [Source:MGI Symbol;Acc:MGI:5455391]
17378009	5.13	4.86	1.21	0.299149	0.478054	0.71232	0.768691	Gm38434	predicted gene, 38434; EF-hand calcium binding domain 8
17454750	6.61	6.33	1.21	0.221318	0.381903	0.688501	0.728618	D430018E03Rik	RIKEN cDNA D430018E03 gene
17228291	4.07	3.79	1.21	0.758213	0.959045	0.914228	0.980224	n-R5s220	nuclear encoded rRNA 5S 220 [Source:MGI Symbol;Acc:MGI:4422085]
17342807	5.11	4.83	1.21	0.113031	0.120431	0.670591	0.583874	Gm15598	predicted gene 15598 [Source:MGI Symbol;Acc:MGI:3783045]
17424468	7.55	7.28	1.21	0.106247	0.329794	0.670591	0.707511	Fam205a1	family with sequence similarity 205, member A1
17476613	5.66	5.38	1.21	0.236703	0.516359	0.689216	0.783404	Scgb1b7	secretoglobin, family 1B, member 7; secretoglobin, family 1B, member 29
17477053	7.89	7.62	1.21	0.337307	0.551842	0.728735	0.79917	Gm22707	predicted gene, 22707 [Source:MGI Symbol;Acc:MGI:5452484]
17495216	4.2	3.92	1.21	0.09215	0.133223	0.670591	0.597124	4930543E12Rik	RIKEN cDNA 4930543E12 gene
17296996	5.52	5.24	1.21	0.308951	0.499582	0.71631	0.776926	Gm26557	predicted gene, 26557 [Source:MGI Symbol;Acc:MGI:5477051]
17324772	3.83	3.56	1.21	0.256265	0.374268	0.694113	0.726187
17375654	3.95	3.67	1.21	0.087791	0.040215	0.670591	0.487055	A530010F05Rik	RIKEN cDNA A530010F05 gene [Source:MGI Symbol;Acc:MGI:2685406]
17526347	3.3	3.03	1.21	0.369227	0.661917	0.736253	0.850492	Gm24166	predicted gene, 24166 [Source:MGI Symbol;Acc:MGI:5453943]
17305401	4.85	4.58	1.21	0.143151	0.114491	0.670591	0.578112	LOC105245735	disks large homolog 5-like; predicted gene 3633 [Source:MGI Symbol;Acc:MGI:3781809]
17326987	4.81	4.54	1.21	0.527794	0.725613	0.810537	0.874439	Mrap	melanocortin 2 receptor accessory protein
17459153	4.72	4.45	1.21	0.04098	0.026956	0.670591	0.429147	Atoh1	atonal homolog 1 (Drosophila)
17493390	5.18	4.9	1.21	0.090926	0.066883	0.670591	0.531128	Gm15413	predicted gene 15413
17516305	4.06	3.79	1.21	0.094437	0.137669	0.670591	0.600587	Olfr982	olfactory receptor 982
17549992	8.88	8.61	1.21	0.084708	0.31481	0.670591	0.701042
17408442	6.31	6.04	1.21	0.385265	0.436219	0.742259	0.750492
17425271	5.04	4.76	1.21	0.341354	0.414955	0.730586	0.742624	Ppp3r2	protein phosphatase 3, regulatory subunit B, alpha isoform (calcineurin B, type II)
17455296	8.52	8.24	1.21	0.026565	0.151043	0.670591	0.612561	Gm24556	predicted gene, 24556 [Source:MGI Symbol;Acc:MGI:5454333]
17473292	3.94	3.67	1.21	0.002731	0.004549	0.670591	0.23402	Lilra5	leukocyte immunoglobulin-like receptor, subfamily A (with TM domain), member 5
17483230	5.01	4.73	1.21	0.163434	0.220766	0.67379	0.657147
17531256	2.58	2.31	1.21	0.803532	0.771891	0.933203	0.89513	Gm24259	predicted gene, 24259 [Source:MGI Symbol;Acc:MGI:5454036]
17550486	5.76	5.49	1.21	0.217978	0.362333	0.687027	0.722584
17396395	6.02	5.75	1.21	0.070011	0.028403	0.670591	0.439263	Ghsr	growth hormone secretagogue receptor
17445710	4.74	4.47	1.21	0.349224	0.399397	0.733395	0.735611	Gm8991	predicted pseudogene 8991 [Source:MGI Symbol;Acc:MGI:3644227]
17465339	4.34	4.06	1.21	0.56471	0.75804	0.827876	0.888791	Gm25589	predicted gene, 25589 [Source:MGI Symbol;Acc:MGI:5455366]
17238172	4.98	4.71	1.21	0.267999	0.047233	0.698463	0.503032	Rdh16	retinol dehydrogenase 16
17519290	5.11	4.83	1.21	0.091413	0.077018	0.670591	0.542899	Khdc3	KH domain containing 3, subcortical maternal complex member
17365190	5.34	5.06	1.21	0.109922	0.064934	0.670591	0.528582	Tlx1os	T cell leukemia, homeobox 1, opposite strand [Source:MGI Symbol;Acc:MGI:5141889]
17267700	4.5	4.22	1.21	0.014467	0.136025	0.670591	0.598093	n-R5s72	nuclear encoded rRNA 5S 72 [Source:MGI Symbol;Acc:MGI:4421917]
17288014	6.01	5.74	1.21	0.183966	0.160845	0.678598	0.619482	Gm24594	predicted gene, 24594 [Source:MGI Symbol;Acc:MGI:5454371]
17511765	3.83	3.56	1.21	0.145758	0.493815	0.670591	0.775214	Ces1h	carboxylesterase 1H
17425464	6.52	6.25	1.21	0.112552	0.039972	0.670591	0.486704	Gm22952	predicted gene, 22952 [Source:MGI Symbol;Acc:MGI:5452729]
17242545	4.95	4.68	1.21	0.028468	0.003866	0.670591	0.221081	Olfr1357	olfactory receptor 1357
17412973	6.21	5.94	1.21	0.092041	0.256865	0.670591	0.676509	LOC100043921	C-C motif chemokine 19-like; chemokine (C-C motif) ligand 19, pseudogene 1 [Source:MGI Symbol;Acc:MGI:1891387]
17413084	6.21	5.94	1.21	0.092041	0.256865	0.670591	0.676509	LOC100043921	C-C motif chemokine 19-like; chemokine (C-C motif) ligand 19, pseudogene 1 [Source:MGI Symbol;Acc:MGI:1891387]
17495214	5.55	5.28	1.21	0.412693	0.757937	0.754013	0.888791	Gm24154	predicted gene, 24154 [Source:MGI Symbol;Acc:MGI:5453931]
17548873	7.15	6.88	1.21	0.196764	0.082419	0.68082	0.550289	Gm6238	predicted pseudogene 6238 [Source:MGI Symbol;Acc:MGI:3648913]
17299152	3.86	3.59	1.21	0.329833	0.262456	0.725684	0.678672	Gm17093	predicted gene 17093 [Source:MGI Symbol;Acc:MGI:4937920]
17540453	3.84	3.56	1.21	0.110976	0.578012	0.670591	0.811863	Mir222	microRNA 222
17299842	5.43	5.15	1.21	0.075908	0.077408	0.670591	0.543371	Trav9d-2	T cell receptor alpha variable 9D-2; T cell receptor alpha variable 4D-3; T cell receptor alpha variable 9N-2; T cell receptor alpha variable 4N-3
17342027	6.46	6.19	1.21	0.240663	0.07478	0.690321	0.538111	Snora78	small nucleolar RNA, H/ACA box 7
17441585	4.49	4.22	1.21	0.451457	0.626736	0.773125	0.833778	n-R5s175	nuclear encoded rRNA 5S 175 [Source:MGI Symbol;Acc:MGI:4422040]
17547360	6.09	5.81	1.21	0.119349	0.240963	0.670591	0.668259	Gm20924	predicted gene, 20924 [Source:MGI Symbol;Acc:MGI:5434280]; predicted gene, 21249 [Source:MGI Symbol;Acc:MGI:5434604]; predicted gene, 21316 [Source:MGI Symbol;Acc:MGI:5434671]
17284645	7.81	7.53	1.21	0.023075	0.010917	0.670591	0.313312	Ighv1-75	immunoglobulin heavy variable 1-75
17309539	5.49	5.22	1.21	0.130949	0.06583	0.670591	0.529338
17366922	6.07	5.8	1.21	0.178953	0.550233	0.676427	0.798821	Mir669m-1	microRNA 669m-1
17238648	3.33	3.06	1.21	0.006248	0.002738	0.670591	0.195386	Olfr775	olfactory receptor 775
17547277	5.92	5.65	1.21	0.113443	0.27085	0.670591	0.682366	Gm21868	predicted gene, 21868 [Source:MGI Symbol;Acc:MGI:5434032]; predicted gene, 21733 [Source:MGI Symbol;Acc:MGI:5433897]; predicted gene 29002 [Source:MGI Symbol;Acc:MGI:5579708]; predicted gene, 21740 [Source:MGI Symbol;Acc:MGI:5433904]; predicted gene, 21851 [Source:MGI Symbol;Acc:MGI:5434015]
17219662	2.97	2.7	1.21	0.242819	0.333111	0.690895	0.708609	Pyhin1	pyrin and HIN domain family, member 1
17353141	7.66	7.38	1.21	0.989285	0.563527	0.997707	0.804869	Mir187	microRNA 187
17399914	6.46	6.19	1.21	0.197196	0.159269	0.680917	0.61774	Lce3d	late cornified envelope 3D
17330148	6.23	5.96	1.21	0.136826	0.047469	0.670591	0.503273	Gm23080	predicted gene, 23080 [Source:MGI Symbol;Acc:MGI:5452857]
17446093	6.31	6.03	1.21	0.005276	0.011491	0.670591	0.322326	Gm22054	predicted gene, 22054 [Source:MGI Symbol;Acc:MGI:5451831]
17415338	5.49	5.22	1.21	0.05554	0.051116	0.670591	0.511216	Gm13275	predicted gene 13275
17474724	5.91	5.63	1.21	0.273567	0.016837	0.700632	0.362196	Vmn1r91	vomeronasal 1 receptor 91
17379887	8.55	8.28	1.21	0.107718	0.462561	0.670591	0.762978
17311441	5.28	5.01	1.2	0.277657	0.003905	0.702564	0.221478	A930017M01Rik	Smg-5 homolog, nonsense mediated mRNA decay factor pseudogene
17437380	4.62	4.35	1.2	0.590168	0.009191	0.841367	0.29543	9230114K14Rik	RIKEN cDNA 9230114K14 gene
17380392	5.09	4.82	1.2	0.025401	0.16293	0.670591	0.620697	Gm14444	predicted gene 14444 [Source:MGI Symbol;Acc:MGI:3652325]
17238936	6.9	6.63	1.2	0.199354	0.01425	0.680917	0.344704	Syne1	spectrin repeat containing, nuclear envelope 1
17498323	5.51	5.24	1.2	0.044657	0.026725	0.670591	0.428179	Tnfrsf23	tumor necrosis factor receptor superfamily, member 23
17464331	5.64	5.38	1.2	0.210266	0.050497	0.683613	0.510505	Arntl2	aryl hydrocarbon receptor nuclear translocator-like 2
17238866	5.7	5.44	1.2	0.041426	0.005919	0.670591	0.260567	Syne1	spectrin repeat containing, nuclear envelope 1
17238665	3.57	3.3	1.2	0.669428	0.185961	0.879139	0.636697	Olfr786	olfactory receptor 786
17292450	5.96	5.7	1.2	0.02477	0.000708	0.670591	0.127699	Fgd3	FYVE, RhoGEF and PH domain containing 3
17346074	4.49	4.23	1.2	0.014922	0.033615	0.670591	0.457658	Gm16712	predicted gene, 16712; zinc finger protein 119b
17525088	2.62	2.35	1.2	0.533957	0.153579	0.81336	0.613817	Gm25346	predicted gene, 25346 [Source:MGI Symbol;Acc:MGI:5455123]
17227103	3.38	3.12	1.2	0.12413	0.389906	0.670591	0.732391	Gm24517	predicted gene, 24517 [Source:MGI Symbol;Acc:MGI:5454294]
17356517	4.79	4.52	1.2	0.209787	0.170149	0.683564	0.625839	Kcnk7	potassium channel, subfamily K, member 7
17549946	3.38	3.12	1.2	0.12413	0.389906	0.670591	0.732391
17480028	2.87	2.62	1.2	0.266579	0.384506	0.698463	0.729336	Gm25345	predicted gene, 25345 [Source:MGI Symbol;Acc:MGI:5455122]
17532635	6.51	6.24	1.2	0.410066	0.282402	0.752879	0.688616	mt-Tt	mitochondrially encoded tRNA threonine [Source:MGI Symbol;Acc:MGI:102473]
17216301	5.88	5.61	1.2	0.320051	0.304019	0.720673	0.69628	Gm20302	predicted gene, 20302 [Source:MGI Symbol;Acc:MGI:5012487]; predicted gene, 22426 [Source:MGI Symbol;Acc:MGI:5452203]
17528741	3.4	3.13	1.2	0.062272	0.050712	0.670591	0.511157
17295005	4.2	3.94	1.2	0.960797	0.490699	0.990182	0.773415	Bhmt	betaine-homocysteine methyltransferase
17480566	9.3	9.04	1.2	0.878786	0.930032	0.961599	0.967093	n-R5s156	nuclear encoded rRNA 5S 156 [Source:MGI Symbol;Acc:MGI:4422019]
17286233	5.93	5.67	1.2	0.604963	0.100986	0.848711	0.569992	A330102I10Rik	RIKEN cDNA A330102I10 gene
17252157	4.89	4.64	1.2	0.112053	0.075782	0.670591	0.540415	4930544D05Rik	RIKEN cDNA 4930544D05 gene
17476260	3	2.74	1.2	0.418066	0.269072	0.756567	0.682033
17439813	4.92	4.65	1.2	0.335197	0.361545	0.727876	0.722219	Gm23616	predicted gene, 23616 [Source:MGI Symbol;Acc:MGI:5453393]
17517588	3.39	3.14	1.2	0.241909	0.265438	0.690895	0.68077	Gm26868	predicted gene, 26868
17501170	3.91	3.65	1.2	0.108472	0.079455	0.670591	0.545197	Asb5	ankyrin repeat and SOCs box-containing 5
17474863	3.96	3.7	1.2	0.266859	0.326771	0.698463	0.706189	Vmn1r174	vomeronasal 1 receptor 174
17219633	4.03	3.77	1.2	0.162039	0.128833	0.67379	0.592397	Olfr218	olfactory receptor 218
17391655	5.95	5.68	1.2	0.216785	0.276764	0.686047	0.685305	4930473A02Rik	RIKEN cDNA 4930473A02 gene
17425377	4.81	4.55	1.2	0.129233	0.174363	0.670591	0.628194
17248892	5.27	5	1.2	0.079873	0.069331	0.670591	0.532011	Snord96a	small nucleolar RNA, C/D box 96A; guanine nucleotide binding protein (G protein), beta polypeptide 2 like 1
17550420	5.37	5.11	1.2	0.233678	0.258447	0.688501	0.677103
17267623	5.66	5.4	1.2	0.012011	0.299327	0.670591	0.694883
17373776	9.74	9.48	1.2	0.226788	0.186274	0.688501	0.636979	Gm22757	predicted gene, 22757 [Source:MGI Symbol;Acc:MGI:5452534]; predicted gene 13875 [Source:MGI Symbol;Acc:MGI:3649350]
17399081	5.19	4.93	1.2	0.477398	0.453043	0.786168	0.758672
17407400	4.57	4.31	1.2	0.410074	0.577796	0.752879	0.811774	Sprr1b	small proline-rich protein 1B
17426919	3.26	3	1.2	0.074924	0.061423	0.670591	0.522244	Gm11415	predicted gene 11415
17280928	2.62	2.37	1.2	0.069721	0.051107	0.670591	0.511216	1810007C17Rik	RIKEN cDNA 1810007C17 gene
17287790	5.36	5.09	1.2	0.183451	0.335335	0.678598	0.710149
17439221	4.13	3.88	1.2	0.251671	0.273962	0.693044	0.68425	Gm6351	predicted gene 6351; predicted gene 7982
17439343	4.13	3.88	1.2	0.251671	0.273962	0.693044	0.68425	Gm6351	predicted gene 6351; predicted gene 7982
17211458	5.2	4.94	1.2	0.025802	0.378337	0.670591	0.727849	Col9a1	collagen, type IX, alpha 1
17232440	4.22	3.95	1.2	0.797188	0.870325	0.930795	0.940645	Gm24286	predicted gene, 24286 [Source:MGI Symbol;Acc:MGI:5454063]
17290684	3.51	3.25	1.2	0.009096	0.23336	0.670591	0.664495
17308946	3.94	3.67	1.2	0.340942	0.44704	0.730375	0.756361	Gm10845	predicted gene 10845
17334846	5.34	5.07	1.2	0.163109	0.196723	0.67379	0.64218	Tmem8	transmembrane protein 8 (five membrane-spanning domains)
17456414	3.94	3.68	1.2	0.010343	0.054922	0.670591	0.514423	Asb15	ankyrin repeat and SOCS box-containing 15
17278785	6.22	5.96	1.2	0.232402	0.369767	0.688501	0.724529	Gm23736	predicted gene, 23736 [Source:MGI Symbol;Acc:MGI:5453513]
17298908	3.84	3.57	1.2	0.49928	0.634422	0.797222	0.837603	Gm25204	predicted gene, 25204 [Source:MGI Symbol;Acc:MGI:5454981]
17350074	3.44	3.18	1.2	0.109559	0.283028	0.670591	0.688867	Pabpc2	poly(A) binding protein, cytoplasmic 2
17445673	5.79	5.52	1.2	0.23222	0.581751	0.688501	0.813686	Gm21190	predicted gene, 21190
17462244	4.61	4.36	1.2	0.083087	0.063412	0.670591	0.524963	Cacna2d4	calcium channel, voltage-dependent, alpha 2/delta subunit 4
17471321	4.42	4.16	1.2	0.016173	0.149555	0.670591	0.611257	Gm15862	predicted gene 15862 [Source:MGI Symbol;Acc:MGI:3801842]
17311094	3.37	3.1	1.2	0.344089	0.691668	0.731789	0.862788	Gm23754	predicted gene, 23754 [Source:MGI Symbol;Acc:MGI:5453531]
17413567	4.85	4.58	1.2	0.234752	0.385337	0.688501	0.729763	Gm12678	predicted gene 12678
17425233	5.79	5.53	1.2	0.049056	0.188446	0.670591	0.638205	Aldob	aldolase B, fructose-bisphosphate
17481274	4	3.74	1.2	0.192989	0.281688	0.679784	0.688524	Trim34a	tripartite motif-containing 34A
17535982	3.42	3.16	1.2	0.694285	0.852308	0.88731	0.932611	Gm15384	predicted gene 15384 [Source:MGI Symbol;Acc:MGI:3705249]
17317175	3.08	2.82	1.2	0.240689	0.324589	0.690321	0.706112	Slc22a22	solute carrier family 22 (organic cation transporter), member 22
17317900	6.76	6.49	1.2	0.087833	0.078039	0.670591	0.544785	Gm10362	predicted gene 10362
17391521	3.66	3.4	1.2	0.050439	0.127867	0.670591	0.591596	AI847159	expressed sequence AI847159
17289840	5.18	4.91	1.2	0.062506	0.067903	0.670591	0.531128	Gm15287	predicted gene 15287 [Source:MGI Symbol;Acc:MGI:3705156]
17309897	2.36	2.1	1.2	0.061815	0.374941	0.670591	0.726187	Gm25652	predicted gene, 25652 [Source:MGI Symbol;Acc:MGI:5455429]
17348765	4.14	3.88	1.2	0.136749	0.237761	0.670591	0.665949	Dsg4	desmoglein 4
17466639	4.17	3.91	1.2	0.406477	0.827297	0.752043	0.92229	Gm10242	predicted gene 10242 [Source:MGI Symbol;Acc:MGI:3642310]
17489508	3.91	3.65	1.2	0.130499	0.672713	0.670591	0.855794	Gm5329	predicted gene 5329 [Source:MGI Symbol;Acc:MGI:3647426]
17507171	9.96	9.7	1.2	0.113723	0.20222	0.670591	0.64665	Rprl3	ribonuclease P RNA-like 3
17492303	4.6	4.33	1.2	0.011947	0.00688	0.670591	0.273269
17287039	4.88	4.61	1.2	0.0226	0.045194	0.670591	0.50267	Gm24769	predicted gene, 24769 [Source:MGI Symbol;Acc:MGI:5454546]
17329624	3.77	3.51	1.2	0.108732	0.303661	0.670591	0.69628	Gm26562	predicted gene, 26562
17393872	5.55	5.29	1.2	0.044367	0.269108	0.670591	0.682033	Gm14221	predicted gene 14221
17503424	5.41	5.16	1.2	0.098535	0.16829	0.670591	0.624263	Cks1brt	CDC28 protein kinase 1b, retrogene
17269256	4.84	4.58	1.2	0.172301	0.222519	0.675318	0.657661	Krtap4-16	keratin associated protein 4-16
17218820	4.61	4.36	1.2	0.454242	0.650198	0.77397	0.844491	Sele	selectin, endothelial cell
17254822	4.44	4.18	1.2	0.022456	0.032238	0.670591	0.45139	1110028F11Rik	RIKEN cDNA 1110028F11 gene; ring finger protein 43
17275873	2.97	2.7	1.2	0.609711	0.833851	0.850689	0.924934	n-R5s61	nuclear encoded rRNA 5S 61 [Source:MGI Symbol;Acc:MGI:4421906]
17276664	6.52	6.25	1.2	0.019366	0.040239	0.670591	0.487055	Gm24994	predicted gene, 24994 [Source:MGI Symbol;Acc:MGI:5454771]
17389672	4.55	4.29	1.2	0.137602	0.494745	0.670591	0.775214	Gm13985	predicted gene 13985
17425915	7.19	6.92	1.2	0.040212	0.102965	0.670591	0.571794	Mup8	major urinary protein 8; major urinary protein 1
17517716	9.08	8.82	1.2	0.413949	0.469774	0.754769	0.765196	Gm5121	predicted gene 5121 [Source:MGI Symbol;Acc:MGI:3647258]
17322125	5.01	4.75	1.2	0.595242	0.691751	0.843994	0.862788
17392892	4.49	4.23	1.2	0.221144	0.467224	0.688501	0.764629	Mir1953	microRNA 1953
17399817	5.6	5.34	1.2	0.142012	0.333497	0.670591	0.70887	S100a7a	S100 calcium binding protein A7A
17363680	4.64	4.38	1.2	0.229569	0.760552	0.688501	0.889853	Gm35438	predicted gene, 35438
17289685	5.33	5.07	1.2	0.029775	0.020983	0.670591	0.393221	AI197445	expressed sequence AI197445
17221923	6.03	5.76	1.2	0.789431	0.730663	0.927384	0.876467	n-R5s209	nuclear encoded rRNA 5S 209 [Source:MGI Symbol;Acc:MGI:4422074]
17407489	5.06	4.8	1.2	0.143396	0.271291	0.670591	0.682625	Lce3a	late cornified envelope 3A
17492016	5.61	5.35	1.2	0.011302	0.233472	0.670591	0.664626	Gm23233	predicted gene, 23233 [Source:MGI Symbol;Acc:MGI:5453010]
17497104	4.68	4.42	1.2	0.580342	0.606073	0.836174	0.825075	Nkx1-2	NK1 transcription factor related, locus 2 (Drosophila)
[truncated: 32,473 more rows]

## Sheet: 24hpi vs mock (mRNAs)
Transcript Cluster ID	zik24 Bi-weight Avg Signal (log2)	mock Bi-weight Avg Signal (log2)	Fold Change (linear) (zik24 vs. mock)	ANOVA p-value (zik24 vs. mock)	ANOVA p-value (All Conditions)	FDR p-value (zik24 vs. mock)	FDR p-value (All Conditions)	Gene Symbol	Description
17236474	4.16	2.33	3.54	0.05782	0.042377	0.573773	0.493186	Gm25390	predicted gene, 25390 [Source:MGI Symbol;Acc:MGI:5455167]
17412719	5.09	3.63	2.75	0.096625	0.079548	0.609114	0.545197
17275704	6.38	4.97	2.65	0.047978	0.065825	0.559667	0.529338	Gm22973	predicted gene, 22973 [Source:MGI Symbol;Acc:MGI:5452750]
17381519	6.27	4.87	2.64	0.009879	0.010912	0.382631	0.313312
17282397	4.26	2.86	2.63	0.027418	0.029789	0.490226	0.444453	Gm22149	predicted gene, 22149 [Source:MGI Symbol;Acc:MGI:5451926]
17277140	7.03	5.71	2.49	0.091678	0.031102	0.609114	0.447836	Acot1	acyl-CoA thioesterase 1
17381515	7.77	6.47	2.47	0.007535	0.003676	0.370452	0.218481	Gm10115	predicted gene 10115 [Source:MGI Symbol;Acc:MGI:3641675]
17434297	7.37	6.1	2.42	4.6e-05	3e-06	0.174412	0.017538	Cdk6	cyclin-dependent kinase 6
17451816	6.64	5.45	2.28	0.000214	8.8e-05	0.208044	0.061737	Hspb8	heat shock protein 8
17422443	8.31	7.17	2.21	0.047549	0.012824	0.558827	0.331887	Hes5	hairy and enhancer of split 5 (Drosophila)
17270354	7.02	5.9	2.19	0.000211	1.2e-05	0.208044	0.03308	Gfap	glial fibrillary acidic protein; predicted gene, 39395
17221010	7.55	6.44	2.17	0.01149	0.005877	0.395298	0.259745	Mir3962	microRNA 3962
17464455	6.87	5.79	2.11	0.004998	0.001013	0.341996	0.142929	Far2	fatty acyl CoA reductase 2
17224954	8.33	7.31	2.03	0.008542	0.001578	0.377369	0.160025	Sphkap	SPHK1 interactor, AKAP domain containing
17277017	7.99	6.97	2.03	0.001037	0.000328	0.253767	0.099685	Rgs6	regulator of G-protein signaling 6
17319691	5.67	4.66	2.02	0.037422	0.022735	0.528489	0.40531	Cyp2d40	cytochrome P450, family 2, subfamily d, polypeptide 40
17322724	7.5	6.53	1.96	0.004427	0.012078	0.32915	0.324953	1700123O21Rik	RIKEN cDNA 1700123O21 gene
17352880	3.24	2.3	1.93	0.072502	0.059213	0.595918	0.520738
17501104	7.44	6.49	1.93	0.001768	0.000228	0.272349	0.090747	Dctd	dCMP deaminase; predicted gene, 39174
17293006	7.82	6.88	1.93	0.019647	0.00766	0.44676	0.279901	Cxcl14	chemokine (C-X-C motif) ligand 14
17364098	7.93	6.99	1.91	0.01605	0.00889	0.425483	0.291041	Acta2	actin, alpha 2, smooth muscle, aorta
17544529	5.18	4.25	1.9	0.0036	0.001009	0.312706	0.142929	B230119M05Rik	RIKEN cDNA B230119M05 gene
17452378	7.18	6.28	1.86	0.000499	1.8e-05	0.208044	0.04245	Rad9b	RAD9 homolog B
17492242	3.05	2.16	1.85	0.059071	0.031917	0.575914	0.450712	Gm23239	predicted gene, 23239 [Source:MGI Symbol;Acc:MGI:5453016]
17280552	7.31	6.42	1.85	0.200609	0.068188	0.664511	0.531128	Bcap29	B cell receptor associated protein 29
17467398	6.36	5.47	1.85	0.029617	0.00954	0.501941	0.299776	Igkv4-91	immunoglobulin kappa chain variable 4-91
17370691	5.74	4.86	1.84	0.005315	0.001495	0.344399	0.158066	Lypd6b	LY6/PLAUR domain containing 6B
17381511	7.37	6.49	1.84	0.009471	0.010117	0.378591	0.306198	Gm10855	predicted gene 10855
17229891	8.67	7.79	1.84	0.008813	0.000454	0.377729	0.11052	Atp1a2	ATPase, Na+/K+ transporting, alpha 2 polypeptide
17311441	5.89	5.01	1.83	0.009981	0.003905	0.383474	0.221478	A930017M01Rik	Smg-5 homolog, nonsense mediated mRNA decay factor pseudogene
17380567	5.96	5.09	1.83	0.0046	0.002654	0.334598	0.19331	Gm14322	predicted gene 14322
17389295	4.07	3.2	1.83	0.151012	0.106482	0.63722	0.572976	Olfr1307	olfactory receptor 1307
17282828	5.77	4.91	1.82	0.025999	0.011546	0.484121	0.322606	Noxred1	NADP+ dependent oxidoreductase domain containing 1
17285846	3.51	2.64	1.82	0.518892	0.532382	0.817186	0.790101	Hist1h4d	histone cluster 1, H4d
17487156	6.61	5.76	1.81	0.017633	0.004585	0.43175	0.234545	Gm4969	predicted gene 4969
17347353	6.85	5.99	1.81	0.007132	0.002234	0.368617	0.18372	Gm6548	eukaryotic translation elongation factor 1 alpha 1 pseudogene
17226572	8.18	7.33	1.81	0.128758	0.045964	0.627988	0.503032	Dars	aspartyl-tRNA synthetase
17331447	9.42	8.57	1.8	0.001484	0.000283	0.269258	0.094753	Cadm2	cell adhesion molecule 2
17519649	7.85	7.01	1.8	0.111936	0.072546	0.619168	0.535914	Gsta4	glutathione S-transferase, alpha 4
17332315	4.37	3.53	1.79	0.115488	0.060753	0.621035	0.521117	Gm23062	predicted gene, 23062 [Source:MGI Symbol;Acc:MGI:5452839]
17507786	4.65	3.81	1.79	0.119116	0.094197	0.621371	0.562133	Mir3106	microRNA 3106
17523531	6.94	6.1	1.79	0.032156	0.044469	0.512206	0.500946	Tmem42	transmembrane protein 42
17245648	7.89	7.05	1.79	0.002553	0.000333	0.293403	0.099685	Slc16a7	solute carrier family 16 (monocarboxylic acid transporters), member 7
17472924	4.89	4.06	1.78	0.009593	0.024317	0.378779	0.411767	Far2os1	fatty acyl CoA reductase 2, opposite strand 1 [Source:MGI Symbol;Acc:MGI:4415003]
17285842	5	4.18	1.78	0.000275	5.5e-05	0.208044	0.056399	Hist1h3d	histone cluster 1, H3d
17350032	5.36	4.53	1.78	0.000595	0.000448	0.208044	0.11052	Gm5820	predicted gene 5820; Rho GTPase activating protein 26
17461238	5.64	4.8	1.78	0.042571	0.071515	0.54345	0.533545	Gm24784	predicted gene, 24784 [Source:MGI Symbol;Acc:MGI:5454561]
17443833	6.78	5.95	1.78	0.003158	0.000628	0.307246	0.119812	Stag3	stromal antigen 3
17481863	7.7	6.87	1.78	0.000492	0.002009	0.208044	0.178494	Mical2	microtubule associated monooxygenase, calponin and LIM domain containing 2
17304353	7.3	6.48	1.77	0.002606	0.003128	0.296111	0.203473	Cacna1d	calcium channel, voltage-dependent, L type, alpha 1D subunit
17467806	6.76	5.93	1.77	0.000355	0.00135	0.208044	0.153771	Tcf7l1	transcription factor 7 like 1 (T cell specific, HMG box)
17355538	6.31	5.48	1.77	0.071848	0.017335	0.594943	0.364264	Haus1	HAUS augmin-like complex, subunit 1
17374848	5.45	4.63	1.76	0.293378	0.546745	0.707551	0.797503	n-R5s204	nuclear encoded rRNA 5S 204 [Source:MGI Symbol;Acc:MGI:4422069]
17550138	5.45	4.63	1.76	0.293378	0.546745	0.707551	0.797503
17359160	6.56	5.74	1.76	0.000382	0.000129	0.208044	0.077391	Plce1	phospholipase C, epsilon 1
17234436	7.25	6.44	1.76	0.054236	0.010748	0.571929	0.312413	Chchd10	coiled-coil-helix-coiled-coil-helix domain containing 10
17517105	5.92	5.11	1.75	0.003123	0.000655	0.307246	0.122936	Il18	interleukin 18
17238920	7.7	6.9	1.75	0.001794	0.025996	0.272349	0.42231	Syne1	spectrin repeat containing, nuclear envelope 1
17546133	6.03	5.23	1.75	0.00362	0.00102	0.313579	0.142929	Frmpd4	FERM and PDZ domain containing 4
17487170	7.49	6.68	1.75	0.000202	0.001369	0.208044	0.15391	Gipr	gastric inhibitory polypeptide receptor
17491463	7.71	6.9	1.75	0.001585	0.001024	0.270722	0.142929	Gabrg3	gamma-aminobutyric acid (GABA) A receptor, subunit gamma 3
17288309	4.84	4.05	1.74	0.358382	0.424683	0.739665	0.74638	Zfp455	zinc finger protein 455
17508380	7.66	6.86	1.74	0.011887	0.00382	0.395968	0.220221	Letm2	leucine zipper-EF-hand containing transmembrane protein 2
17381509	6.42	5.62	1.74	0.002737	0.002155	0.30064	0.18372	5031426D15Rik	RIKEN cDNA 5031426D15 gene
17380782	8.33	7.54	1.74	0.003727	0.000835	0.318357	0.1357	Ntsr1	neurotensin receptor 1
17330749	4.12	3.33	1.73	0.147011	0.252259	0.635705	0.673999	Gm24754	predicted gene, 24754 [Source:MGI Symbol;Acc:MGI:5454531]
17400813	8.08	7.29	1.73	0.000537	0.000234	0.208044	0.0917	Notch2	notch 2
17396238	4.25	3.46	1.73	0.22495	0.286564	0.677729	0.69017	Gm23330	predicted gene, 23330 [Source:MGI Symbol;Acc:MGI:5453107]
17397746	4.81	4.04	1.71	0.206406	0.393319	0.667672	0.733697	Gm22269	predicted gene, 22269 [Source:MGI Symbol;Acc:MGI:5452046]
17262250	4.42	3.65	1.71	0.034285	0.038108	0.519945	0.479364	Tgtp2	T cell specific GTPase 2
17355131	5.76	4.99	1.71	0.017236	0.021426	0.427927	0.397097	Mir694	microRNA 694
17394435	6.8	6.03	1.71	0.007687	0.002479	0.370452	0.188663	Zfp663	zinc finger protein 663
17421332	3.79	3.02	1.7	0.039984	0.026631	0.534531	0.427767	Smarca5-ps	SWI/SNF related, matrix associated, actin depenent ragulator of chromatin, subfamily a, member 5, pseudogene
17491660	5.24	4.48	1.7	0.02262	0.029513	0.464124	0.444257	A230006K03Rik	RIKEN cDNA A230006K03 gene; predicted gene, 31445; predicted gene, 38451
17311437	5.88	5.11	1.7	0.009535	0.002276	0.378591	0.18372	2310069G16Rik	RIKEN cDNA 2310069G16 gene
17501283	6.42	5.66	1.7	0.025204	0.00428	0.481671	0.228282	Scrg1	scrapie responsive gene 1
17297383	4.71	3.96	1.69	0.399999	0.23215	0.75487	0.663783	Gm22350	predicted gene, 22350 [Source:MGI Symbol;Acc:MGI:5452127]
17288061	6.99	6.23	1.69	0.035082	0.049743	0.523222	0.50926
17233769	7.14	6.38	1.69	0.004082	0.004393	0.326285	0.229787	Gm5424	argininosuccinate synthase pseudogene; argininosuccinate synthetase 1
17503942	9.97	9.21	1.69	0.012188	0.004555	0.399013	0.23402	Mt1	metallothionein 1
17231619	3.85	3.11	1.68	0.219727	0.133829	0.674062	0.597127	Gm10944	predicted gene 10944 [Source:MGI Symbol;Acc:MGI:3779154]
17462684	4.63	3.89	1.68	0.036462	0.077053	0.524259	0.542899
17437380	5.1	4.35	1.68	0.011006	0.009191	0.390684	0.29543	9230114K14Rik	RIKEN cDNA 9230114K14 gene
17536324	5.43	4.68	1.68	0.01333	0.043058	0.402604	0.495638	Gm14827	predicted gene 14827
17546222	6.59	5.85	1.68	0.009033	0.003672	0.377729	0.218481	Tmlhe	trimethyllysine hydroxylase, epsilon
17547829	6.73	5.98	1.68	0.008984	0.017435	0.377729	0.364467
17284548	4.84	4.1	1.67	0.076406	0.070064	0.602161	0.532783	Ighv1-34	immunoglobulin heavy variable 1-34
17387817	3.35	2.61	1.67	0.075212	0.087435	0.600446	0.554134	Olfr1170	olfactory receptor 1170
17238834	6.65	5.91	1.67	0.003285	0.001069	0.309751	0.143803	Syne1	spectrin repeat containing, nuclear envelope 1
17407775	4.92	4.18	1.67	0.049824	0.038225	0.563892	0.479981	Anxa9	annexin A9
17221360	5.96	5.22	1.67	0.00711	0.00224	0.36857	0.18372	Lactb2	lactamase, beta 2
17437887	8.68	7.94	1.67	0.000193	0.000125	0.208044	0.07723	Limch1	LIM and calponin homology domains 1
17449108	3.86	3.14	1.66	0.051606	0.058259	0.567605	0.520738	Tecrl	trans-2,3-enoyl-CoA reductase-like
17491896	4.22	3.49	1.66	0.063765	0.031641	0.579907	0.449078	Gm23042	predicted gene, 23042 [Source:MGI Symbol;Acc:MGI:5452819]
17354473	4.35	3.62	1.66	0.024564	0.01432	0.4776	0.345205	C330018D20Rik	RIKEN cDNA C330018D20 gene
17226170	7.15	6.42	1.66	0.002201	0.000246	0.28079	0.092013	Gli2	GLI-Kruppel family member GLI2
17330905	7.37	6.64	1.66	0.00677	0.004809	0.363732	0.237046	Dubr	Dppa2 upstream binding RNA
17354282	7.47	6.74	1.66	0.099308	0.037309	0.611255	0.476938	Cdo1	cysteine dioxygenase 1, cytosolic
17278328	6.06	5.33	1.66	0.036956	0.030138	0.527084	0.445439	Serpina3n	serine (or cysteine) peptidase inhibitor, clade A, member 3N
17340646	5.4	4.68	1.65	0.083582	0.051356	0.609114	0.511216	Tagap1	T cell activation GTPase activating protein 1
17380392	5.54	4.82	1.65	0.135922	0.16293	0.629055	0.620697	Gm14444	predicted gene 14444 [Source:MGI Symbol;Acc:MGI:3652325]
17434290	8.19	7.47	1.65	0.003946	0.017615	0.323097	0.366043	Gm9615	predicted gene 9615
17418881	7.03	6.31	1.65	0.027058	0.013785	0.488303	0.342532	A3galt2	alpha 1,3-galactosyltransferase 2 (isoglobotriaosylceramide synthase)
17421432	8.06	7.33	1.65	0.036179	0.045601	0.523222	0.503032	Gm13251	predicted gene 13251
17547684	9.28	8.56	1.65	0.007232	0.069658	0.369085	0.532267
17400023	6.75	6.03	1.65	0.282219	0.283338	0.70213	0.688932	Them4	thioesterase superfamily member 4
17341037	4.18	3.47	1.64	0.052589	0.060439	0.567772	0.520738	Gm26375	predicted gene, 26375 [Source:MGI Symbol;Acc:MGI:5456152]
17548131	8.89	8.17	1.64	0.012826	0.036672	0.401635	0.473648	Gm10862	predicted gene 10862 [Source:MGI Symbol;Acc:MGI:3641622]
17333410	7.44	6.72	1.64	0.010168	0.027265	0.384341	0.430394	Smok4a	sperm motility kinase 4A
17389578	7.66	6.94	1.64	0.043338	0.024323	0.546199	0.411767	Dph6	diphthamine biosynthesis 6
17528775	8.17	7.45	1.64	0.075142	0.071133	0.600191	0.533145	Ccpg1os	cell cycle progression 1, opposite strand
17355113	6.1	5.39	1.64	0.012477	0.010964	0.401132	0.313662	Ccbe1	collagen and calcium binding EGF domains 1
17423444	7.52	6.8	1.64	0.052925	0.015277	0.56853	0.354696	Necab1	N-terminal EF-hand calcium binding protein 1
17476902	4.64	3.93	1.63	0.320924	0.461791	0.719417	0.762895	Gm26327	predicted gene, 26327 [Source:MGI Symbol;Acc:MGI:5456104]
17439764	6.17	5.47	1.63	0.061879	0.089436	0.578639	0.556304	Gm24897	predicted gene, 24897 [Source:MGI Symbol;Acc:MGI:5454674]
17341044	7.15	6.45	1.63	0.042779	0.052609	0.543745	0.512598	Tcte2	t-complex-associated testis expressed 2
17293721	6.83	6.12	1.63	0.014685	0.003982	0.414349	0.223575	Cntnap3	contactin associated protein-like 3
17423577	3.5	2.79	1.63	0.160645	0.134109	0.641866	0.597127	Atp6v0d2	ATPase, H+ transporting, lysosomal V0 subunit D2
17508688	6.15	5.44	1.63	0.058965	0.023588	0.575914	0.409584	Smim18	small integral membrane protein 18
17290603	5.54	4.84	1.63	0.026152	0.015415	0.484742	0.355098	Actn2	actinin alpha 2
17238878	6.42	5.72	1.62	0.038562	0.02616	0.529564	0.42397	Syne1	spectrin repeat containing, nuclear envelope 1
17480880	8.87	8.17	1.62	0.003703	0.000401	0.317537	0.11052	Pde2a	phosphodiesterase 2A, cGMP-stimulated
17302592	3.82	3.13	1.61	0.202949	0.25864	0.665565	0.677136	Gm24229	predicted gene, 24229 [Source:MGI Symbol;Acc:MGI:5454006]
17461341	8.83	8.15	1.61	0.001517	0.00087	0.269868	0.138802	Itpr1	inositol 1,4,5-trisphosphate receptor 1
17530501	4.07	3.38	1.61	0.442026	0.333682	0.778736	0.70887	Gm22720	predicted gene, 22720 [Source:MGI Symbol;Acc:MGI:5452497]
17223245	6.26	5.58	1.61	0.007296	0.000902	0.369085	0.141181	Rftn2	raftlin family member 2
17312882	8.75	8.07	1.61	0.022139	0.00839	0.459048	0.287734	H1f0	H1 histone family, member 0
17467545	3.57	2.89	1.6	0.487424	0.357088	0.801721	0.720614	Igkv8-16	immunoglobulin kappa variable 8-16
17243715	4.32	3.65	1.6	0.02197	0.373436	0.459048	0.726187	Gm24430	predicted gene, 24430 [Source:MGI Symbol;Acc:MGI:5454207]
17396091	6.25	5.57	1.6	0.031222	0.052108	0.510569	0.512176
17434621	3.98	3.3	1.6	0.107227	0.195952	0.613948	0.641169	Gm24666	predicted gene, 24666 [Source:MGI Symbol;Acc:MGI:5454443]
17222070	7	6.32	1.6	0.001582	0.007541	0.270722	0.278925	Mir5103	microRNA 5103
17453064	7.04	6.36	1.6	0.005112	0.001895	0.341996	0.17461	Rimbp2	RIMS binding protein 2
17302548	3.69	3.01	1.6	0.475933	0.575221	0.795933	0.811124	Gm22290	predicted gene, 22290 [Source:MGI Symbol;Acc:MGI:5452067]
17406323	3.9	3.22	1.6	0.068808	0.045958	0.59076	0.503032	Mnd1	meiotic nuclear divisions 1 homolog (S. cerevisiae)
17480074	4.97	4.29	1.6	0.02303	0.076881	0.466167	0.542831	E230029C05Rik	RIKEN cDNA E230029C05 gene
17388435	8.64	7.95	1.6	0.012735	0.002977	0.401635	0.200459	Tspan18	tetraspanin 18
17458542	3.96	3.28	1.6	0.022455	0.008511	0.461863	0.288566
17473402	6.15	5.48	1.59	0.073695	0.068168	0.597974	0.531128	Isoc2a	isochorismatase domain containing 2a
17481958	4.03	3.36	1.59	0.015018	0.041136	0.417289	0.488698	Gm23662	predicted gene, 23662 [Source:MGI Symbol;Acc:MGI:5453439]
17222193	6.46	5.79	1.59	0.000983	0.001309	0.249245	0.152671	Ankrd23	ankyrin repeat domain 23
17432418	7.92	7.25	1.59	0.035628	0.123535	0.523222	0.586671	Gm13052	predicted gene 13052 [Source:MGI Symbol;Acc:MGI:3651990]
17392279	6.47	5.8	1.59	0.00034	3.9e-05	0.208044	0.053871	Kif16b	kinesin family member 16B
17302161	6.54	5.87	1.59	1.7e-05	6.32e-07	0.174412	0.0129	Vwa8	von Willebrand factor A domain containing 8
17316780	6.53	5.86	1.59	0.009224	0.004636	0.377729	0.234545	Angpt1	angiopoietin 1
17299268	6.28	5.61	1.59	0.071772	0.020695	0.594943	0.392184	Cdkn3	cyclin-dependent kinase inhibitor 3
17540497	3.54	2.87	1.58	0.392714	0.19525	0.751668	0.640921	Gm26065	predicted gene, 26065 [Source:MGI Symbol;Acc:MGI:5455842]
17285859	8.43	7.77	1.58	0.037486	0.106978	0.528489	0.5736	Hist1h1c	histone cluster 1, H1c
17238840	5.33	4.66	1.58	0.000467	0.004477	0.208044	0.232361	Syne1	spectrin repeat containing, nuclear envelope 1
17291057	7.25	6.59	1.58	0.096659	0.078649	0.609114	0.544927	Hist1h2ag	histone cluster 1, H2ag
17399812	5.13	4.47	1.58	0.023373	0.022584	0.468989	0.404325	S100a6	S100 calcium binding protein A6 (calcyclin)
17238858	6.31	5.65	1.58	0.008675	0.005449	0.377729	0.248004	Syne1	spectrin repeat containing, nuclear envelope 1
17302889	7.62	6.95	1.58	0.005297	0.001186	0.343849	0.149724	Pcca	propionyl-Coenzyme A carboxylase, alpha polypeptide
17535269	3.01	2.35	1.58	0.099919	0.086648	0.611339	0.553159	1700020N15Rik	RIKEN cDNA 1700020N15 gene
17548326	7.8	7.14	1.58	0.036204	0.01945	0.523222	0.382916
17415439	6.03	5.36	1.58	0.011421	0.006363	0.394487	0.266189	Ift74	intraflagellar transport 74
17347355	5.35	4.68	1.58	0.016888	0.009949	0.427927	0.304055	Eif2ak2	eukaryotic translation initiation factor 2-alpha kinase 2
17544582	6.39	5.73	1.58	0.003469	0.00166	0.31263	0.163318	Zmat1	zinc finger, matrin type 1
17536600	6.5	5.85	1.58	0.003185	0.000516	0.307246	0.113965	Gdpd2	glycerophosphodiester phosphodiesterase domain containing 2
17343505	6.17	5.51	1.58	0.038831	0.003124	0.530128	0.203473	Cyp4f13	cytochrome P450, family 4, subfamily f, polypeptide 13
17264980	5.56	4.91	1.57	0.035285	0.024704	0.523222	0.414571	Spem1	sperm maturation 1
17494503	5.43	4.78	1.57	0.003073	0.015463	0.307246	0.355098	Prkcdbp	protein kinase C, delta binding protein
17508188	5.87	5.22	1.57	0.055827	0.056175	0.573026	0.518587	Ido1	indoleamine 2,3-dioxygenase 1
17259760	6.05	5.4	1.57	0.051617	0.026324	0.567605	0.42543	Gm12592	predicted gene 12592 [Source:MGI Symbol;Acc:MGI:3649892]
17491495	9.95	9.3	1.57	0.024307	0.02898	0.476138	0.442478
17380060	7.99	7.35	1.57	0.003556	0.002086	0.31263	0.180635	Dok5	docking protein 5
17472955	8.2	7.54	1.57	0.002819	0.000945	0.305612	0.142929	Tmtc1	transmembrane and tetratricopeptide repeat containing 1
17527353	7.08	6.43	1.57	0.004243	0.000281	0.326783	0.094753	Etfa	electron transferring flavoprotein, alpha polypeptide
17550244	5.51	4.87	1.56	0.268964	0.168558	0.696116	0.624667
17238856	6	5.35	1.56	0.037647	0.057811	0.528509	0.52046	Syne1	spectrin repeat containing, nuclear envelope 1
17500183	5.55	4.91	1.56	0.019001	0.008832	0.442281	0.290879	LOC105243148	uncharacterized LOC105243148; predicted gene, 17484 [Source:MGI Symbol;Acc:MGI:4937118]
17529930	8.94	8.3	1.56	0.002137	0.001231	0.28079	0.151521	Clstn2	calsyntenin 2
17214269	5.67	5.03	1.56	0.001611	0.000329	0.270722	0.099685	Plcd4	phospholipase C, delta 4
17309268	9.08	8.44	1.56	0.021318	0.01288	0.458119	0.332279	Ednrb	endothelin receptor type B
17412534	7.55	6.91	1.56	0.325846	0.112625	0.722092	0.577493	Lyrm2	LYR motif containing 2
17238846	7.6	6.97	1.56	0.032192	0.046807	0.512206	0.503032	Syne1	spectrin repeat containing, nuclear envelope 1
17349514	8.14	7.5	1.56	0.088895	0.018743	0.609114	0.376066	Egr1	early growth response 1
17382203	5.87	5.23	1.56	0.079105	0.014138	0.606367	0.344196	Hnmt	histamine N-methyltransferase
17328742	5.95	5.31	1.55	0.263774	0.363545	0.694733	0.723112	Slc7a4	solute carrier family 7 (cationic amino acid transporter, y+ system), member 4
17285448	8.12	7.48	1.55	0.002342	0.000467	0.282718	0.11052	Mplkip	M-phase specific PLK1 intereacting protein
17353597	3.34	2.71	1.55	8.2e-05	3e-06	0.174412	0.017538
17467554	4.85	4.21	1.55	0.019234	0.053436	0.444642	0.514423	Igkv6-13	immunoglobulin kappa variable 6-13
17238848	6.85	6.23	1.55	0.014334	0.037218	0.411098	0.476938	Syne1	spectrin repeat containing, nuclear envelope 1
17253461	6.26	5.64	1.55	0.011992	0.004157	0.396484	0.227352	Tlcd1	TLC domain containing 1
17243717	9.57	8.94	1.55	0.002303	0.004149	0.281577	0.227352	Syn3	synapsin III
17457143	5.22	4.59	1.55	0.016613	0.007246	0.426996	0.276077	Akr1b10	aldo-keto reductase family 1, member B10 (aldose reductase)
17226888	6.98	6.35	1.55	0.009166	0.004324	0.377729	0.228282	LOC102633047	uncharacterized LOC102633047; RIKEN cDNA 6030442K20 gene [Source:MGI Symbol;Acc:MGI:1925126]
17294785	6.33	5.69	1.55	0.000496	0.000223	0.208044	0.090312	Atg10	autophagy related 10
17238936	7.25	6.63	1.54	0.005143	0.01425	0.341996	0.344704	Syne1	spectrin repeat containing, nuclear envelope 1
17211033	4.11	3.49	1.54	0.034925	0.033257	0.523222	0.455427	1700034P13Rik	RIKEN cDNA 1700034P13 gene; predicted gene, 39590
17413158	8.09	7.47	1.54	0.065592	0.171528	0.582728	0.626927
17508607	3.35	2.73	1.54	0.064502	0.042768	0.582076	0.494518
17219988	4.61	3.99	1.54	0.059215	0.073574	0.575914	0.536669	Efcab2	EF-hand calcium binding domain 2
17460393	6.7	6.07	1.54	0.016466	0.045164	0.426996	0.50267	Fam136a	family with sequence similarity 136, member A
17493292	7.15	6.53	1.54	0.446582	0.333702	0.780817	0.70887	Tmem126a	transmembrane protein 126A
17394527	6.04	5.41	1.54	0.063824	0.125717	0.579907	0.589219
17227311	8	7.37	1.54	0.07132	0.008103	0.594058	0.285918	Shisa4	shisa family member 4
17464248	7.68	7.06	1.54	0.12033	0.031483	0.622451	0.449078	Gm15706	predicted gene 15706
17481776	5.89	5.28	1.53	0.001322	0.000207	0.268944	0.090312	Ampd3	adenosine monophosphate deaminase 3
17400539	8.34	7.72	1.53	0.057529	0.086108	0.573665	0.552862	Hist2h2ab	histone cluster 2, H2ab
17242578	5.15	4.54	1.53	0.019367	0.014919	0.444793	0.351273	Plpp2	phospholipid phosphatase 2
17307690	6.29	5.68	1.53	0.018622	0.01098	0.441489	0.31386	Gm17116	predicted gene 17116
17516397	8.08	7.46	1.53	0.022125	0.017555	0.459048	0.365649	3110039I08Rik	RIKEN cDNA 3110039I08 gene
17304271	3.02	2.41	1.53	0.338711	0.364686	0.729624	0.723112
17302537	6.01	5.4	1.53	0.042314	0.183443	0.54345	0.635163	Gm22021	predicted gene, 22021 [Source:MGI Symbol;Acc:MGI:5451798]
17357207	9	8.39	1.53	0.09331	0.14772	0.609114	0.608991	Tmem223	transmembrane protein 223; nuclear RNA export factor 1
17345894	7.14	6.52	1.53	0.002631	0.000434	0.296111	0.11052	Tbc1d5	TBC1 domain family, member 5
17469289	6.5	5.89	1.53	0.058592	0.033578	0.575178	0.457496	Eogt	EGF domain-specific O-linked N-acetylglucosamine (GlcNAc) transferase
17548311	7.97	7.35	1.53	0.010063	0.006729	0.383474	0.271754	Gm3579	predicted gene 3579
17548313	7.97	7.35	1.53	0.010063	0.006729	0.383474	0.271754	Gm42035	predicted gene, 42035; predicted gene 3579
17548642	7.97	7.35	1.53	0.010063	0.006729	0.383474	0.271754	Gm3579	predicted gene 3579
17548644	7.97	7.35	1.53	0.010063	0.006729	0.383474	0.271754	Gm42035	predicted gene, 42035; predicted gene 3579
17232438	5.47	4.86	1.53	0.058561	0.110521	0.575178	0.576292	Gm25596	predicted gene, 25596 [Source:MGI Symbol;Acc:MGI:5455373]
17497895	7.44	6.82	1.53	0.035191	0.010496	0.523222	0.309518	Cend1	cell cycle exit and neuronal differentiation 1
17321582	7.1	6.49	1.53	0.035931	0.016567	0.523222	0.3594	Faim2	Fas apoptotic inhibitory molecule 2
17372428	5.22	4.62	1.52	0.100645	0.026247	0.612246	0.424989	Gm24461	predicted gene, 24461 [Source:MGI Symbol;Acc:MGI:5454238]
17424483	4.29	3.68	1.52	0.153541	0.096506	0.638734	0.565868	Fam205c	family with sequence similarity 205, member C
17306186	4.29	3.69	1.52	0.553913	0.683039	0.833675	0.859692	Olfr221	olfactory receptor 221
17285879	5.04	4.44	1.52	0.225849	0.329741	0.678084	0.707511	Hist1h1a	histone cluster 1, H1a
17383216	6.24	5.63	1.52	0.002084	0.000331	0.28079	0.099685	Slc2a6	solute carrier family 2 (facilitated glucose transporter), member 6
17333995	5.03	4.43	1.52	0.122513	0.183971	0.624335	0.635221	Zfp943	zinc finger prtoein 943
17477930	6.33	5.73	1.52	0.004918	0.001619	0.341996	0.161791	Rasip1	Ras interacting protein 1; izumo sperm-egg fusion 1
17353333	6.11	5.51	1.52	0.002963	0.004981	0.307246	0.240286	A830052D11Rik	RIKEN cDNA A830052D11 gene
17350009	5.07	4.47	1.52	0.062159	0.064696	0.578966	0.527985	Gm24690	predicted gene, 24690 [Source:MGI Symbol;Acc:MGI:5454467]
17457603	4.94	4.34	1.52	0.240995	0.213613	0.681993	0.653562	Tas2r108	taste receptor, type 2, member 108
17245751	6.4	5.8	1.52	0.000902	0.000823	0.23931	0.135068	Arhgef25	Rho guanine nucleotide exchange factor (GEF) 25
17548342	7.09	6.48	1.52	0.032414	0.050848	0.512789	0.511216
17243576	6.41	5.81	1.52	0.004296	0.001376	0.326783	0.15391	Appl2	adaptor protein, phosphotyrosine interaction, PH domain and leucine zipper containing 2
17230484	7.22	6.62	1.52	0.053214	0.00842	0.56853	0.287947	Ephx1	epoxide hydrolase 1, microsomal
17306929	7.35	6.75	1.52	0.170267	0.036512	0.646155	0.472814	Sdr39u1	short chain dehydrogenase/reductase family 39U, member 1
17423972	6.06	5.47	1.51	0.020963	0.005427	0.457795	0.248004	Gm25581	predicted gene, 25581 [Source:MGI Symbol;Acc:MGI:5455358]
17315715	4.73	4.13	1.51	0.051243	0.060113	0.566754	0.520738	Gm15938	predicted gene 15938
17302092	8.79	8.2	1.51	0.019529	0.041585	0.445835	0.489083	Tsc22d1	TSC22 domain family, member 1
17336906	8.32	7.72	1.51	0.06416	0.08646	0.580802	0.553142	Ddah2	dimethylarginine dimethylaminohydrolase 2
17307695	8.13	7.53	1.51	0.001346	0.000108	0.268944	0.068765	Msra	methionine sulfoxide reductase A
17287536	6.83	6.24	1.51	0.022568	0.007365	0.463626	0.278083	Tspan17	tetraspanin 17
17543885	7.12	6.52	1.51	0.218234	0.097131	0.673787	0.566017	Magee2	melanoma antigen, family E, 2
17431496	8.97	8.37	1.51	0.140637	0.061813	0.631442	0.523155	Pnrc2	proline-rich nuclear receptor coactivator 2
17328062	6.48	5.88	1.51	0.014552	0.001189	0.413895	0.149724	Emp2	epithelial membrane protein 2
17309412	7.03	6.44	1.51	0.042469	0.016547	0.54345	0.3594	Sox21	SRY (sex determining region Y)-box 21
17440618	8.33	7.75	1.5	0.032315	0.117629	0.512206	0.581259	Mir701	microRNA 701
17395379	7.67	7.09	1.5	0.013544	0.020203	0.403539	0.389474	Gm14412	predicted gene 14412 [Source:MGI Symbol;Acc:MGI:3652251]
17506923	5.9	5.32	1.5	0.003975	0.01355	0.324703	0.339448	Slc35f3	solute carrier family 35, member F3
17433934	5.86	5.27	1.5	0.054633	0.089185	0.572942	0.555976	Gm10560	predicted gene 10560; tubulin tyrosine ligase-like family, member 10
17226891	9.89	9.3	1.5	0.000478	0.0014	0.208044	0.155144	Cntn2	contactin 2
17221653	3.75	3.17	1.5	0.070308	0.193767	0.59358	0.640235	Gm24723	predicted gene, 24723 [Source:MGI Symbol;Acc:MGI:5454500]
17443689	6.53	5.94	1.5	0.042606	0.019348	0.54345	0.382003	Zcwpw1	zinc finger, CW type with PWWP domain 1
17522634	8.23	7.65	1.5	0.004393	0.008769	0.32915	0.290879	2310075C17Rik	RIKEN cDNA 2310075C17 gene
17491710	3.01	2.42	1.5	0.10588	0.071589	0.612758	0.533545	Gm22466	predicted gene, 22466 [Source:MGI Symbol;Acc:MGI:5452243]
17277195	5.67	5.08	1.5	0.079602	0.028637	0.606527	0.4413	Ptgr2	prostaglandin reductase 2
17238926	7.22	6.63	1.5	0.020572	0.017347	0.457523	0.364264	Syne1	spectrin repeat containing, nuclear envelope 1
17550166	5.29	4.7	1.5	0.567609	0.476961	0.840502	0.768132
17412679	6.12	5.54	1.5	0.102457	0.080026	0.612365	0.54582
17508591	7.89	7.31	1.49	0.16089	0.190611	0.641866	0.638649	Snord13	small nucleolar RNA, C/D box 13
17365072	6.97	6.4	1.49	0.174725	0.181704	0.649651	0.634363	Bloc1s2	biogenesis of lysosomal organelles complex-1, subunit 2
17548110	6.78	6.2	1.49	0.011748	0.008651	0.395495	0.290232	Ppnr	per-pentamer repeat gene
17415700	3.01	2.44	1.49	0.022184	0.015201	0.459048	0.354293	Gm26154	predicted gene, 26154 [Source:MGI Symbol;Acc:MGI:5455931]
17238868	6.4	5.83	1.49	0.001652	0.000436	0.27107	0.11052	Syne1	spectrin repeat containing, nuclear envelope 1
17238916	7.48	6.9	1.49	0.043469	0.067988	0.546626	0.531128	Syne1	spectrin repeat containing, nuclear envelope 1
17419521	6.36	5.79	1.49	0.048114	0.031117	0.560139	0.447836	Gm26615	predicted gene, 26615
17307080	8.4	7.82	1.49	0.000413	6.6e-05	0.208044	0.058626	Pspc1	paraspeckle protein 1
17232353	4.9	4.33	1.49	0.208189	0.235436	0.668295	0.665478
17427563	5.32	4.75	1.49	0.123671	0.122322	0.624809	0.58533	Itgb3bp	integrin beta 3 binding protein (beta3-endonexin)
17526109	5.03	4.46	1.49	0.279698	0.273296	0.700952	0.683649	Gm23326	predicted gene, 23326 [Source:MGI Symbol;Acc:MGI:5453103]
17380466	9.47	8.9	1.49	0.021231	0.056272	0.458119	0.518587	Gm14296	predicted gene 14296; predicted gene 2210418O10Rik
17219196	6.11	5.53	1.49	0.019428	0.02094	0.445588	0.393221	Gm9929	predicted gene 9929 [Source:MGI Symbol;Acc:MGI:3708526]
17424217	3.49	2.92	1.49	0.135491	0.200814	0.629055	0.644999	Gm26084	predicted gene, 26084 [Source:MGI Symbol;Acc:MGI:5455861]
17514170	6.61	6.03	1.49	0.021327	0.021974	0.458119	0.400148	Pcnxl2	pecanex-like 2 (Drosophila)
17450931	5.85	5.27	1.49	0.050072	0.017385	0.563892	0.364264	5430403G16Rik	RIKEN cDNA 5430403G16 gene [Source:MGI Symbol;Acc:MGI:1924450]
17529928	4.82	4.24	1.49	0.168145	0.167011	0.645553	0.622939	Gm25607	predicted gene, 25607 [Source:MGI Symbol;Acc:MGI:5455384]
17345830	6.23	5.65	1.49	0.001676	0.000488	0.272349	0.111082	Daam2	dishevelled associated activator of morphogenesis 2
17362190	8.38	7.8	1.49	0.159743	0.068374	0.641866	0.531128	Fkbp2	FK506 binding protein 2
17519550	6.34	5.77	1.49	0.022088	0.006941	0.459048	0.273967	Hmgcll1	3-hydroxymethyl-3-methylglutaryl-Coenzyme A lyase-like 1
17256565	6.82	6.25	1.49	0.344634	0.12121	0.732427	0.584186	Tubg2	tubulin, gamma 2
17338468	2.9	2.33	1.48	0.308834	0.446418	0.71413	0.756323
17248472	4.95	4.38	1.48	0.105042	0.126038	0.612639	0.589387	Gm12122	predicted gene 12122 [Source:MGI Symbol;Acc:MGI:3650741]
17436987	5.71	5.15	1.48	0.05948	0.0494	0.576197	0.509084	Gm1043	predicted gene 1043
17341803	5.15	4.58	1.48	0.005686	0.007808	0.352919	0.281553	Abca17	ATP-binding cassette, sub-family A (ABC1), member 17
17419853	4.51	3.94	1.48	0.090716	0.092282	0.609114	0.559698	Gm12984	predicted gene 12984
17516410	5.73	5.16	1.48	0.059696	0.049203	0.576626	0.508927	Mirlet7a-2	microRNA let7a-2
17319700	5.47	4.9	1.48	0.036217	0.027055	0.523222	0.429569	Cyp2d41-ps	cytochrome P450, family 2, subfamily d, member 41, pseudogene
17421476	6.21	5.65	1.48	0.039687	0.061022	0.533374	0.521329	Gm13139	predicted gene 13139
17214622	7.8	7.24	1.48	0.003104	0.000834	0.307246	0.1357	Slc4a3	solute carrier family 4 (anion exchanger), member 3
17291005	7.58	7.01	1.48	0.380892	0.239227	0.744407	0.667332	Hist1h1b	histone cluster 1, H1b
17332317	7.95	7.38	1.48	0.037849	0.027621	0.528509	0.433191	Pigp	phosphatidylinositol glycan anchor biosynthesis, class P
17373984	7.96	7.39	1.48	0.097361	0.056302	0.609579	0.518587	Immp1l	IMP1 inner mitochondrial membrane peptidase-like (S. cerevisiae)
17440350	6.74	6.18	1.48	0.14051	0.174453	0.631375	0.628194	Zfp932	zinc finger protein 932
17332656	6.21	5.65	1.48	0.001718	0.005548	0.272349	0.251629	A630089N07Rik	RIKEN cDNA A630089N07 gene
17342999	6.69	6.13	1.48	0.011665	0.00171	0.395362	0.165545	Cpne5	copine V
17238930	5.88	5.31	1.48	0.103088	0.066599	0.612365	0.530304	Syne1	spectrin repeat containing, nuclear envelope 1
17242842	7.23	6.67	1.48	0.073461	0.026525	0.597593	0.427069	Gamt	guanidinoacetate methyltransferase
17301365	6.91	6.35	1.48	0.038044	0.019659	0.528936	0.383744	Fbxo16	F-box protein 16
17410905	3.3	2.74	1.47	0.295396	0.319356	0.708513	0.702515	Clca4b	chloride channel accessory 4B
17470029	6.06	5.51	1.47	0.212815	0.278866	0.670917	0.686554	Gm23527	predicted gene, 23527 [Source:MGI Symbol;Acc:MGI:5453304]
17547881	4.62	4.06	1.47	0.101907	0.177264	0.612365	0.630951
17507485	3.88	3.32	1.47	0.646752	0.821056	0.875888	0.918562	Gm6524	katanin p60 (ATPase-containing) subunit A1 pseudogene
17536206	4.1	3.55	1.47	0.304528	0.474948	0.711991	0.767697	Gm25006	predicted gene, 25006 [Source:MGI Symbol;Acc:MGI:5454783]
17300408	7.66	7.11	1.47	0.030871	0.048931	0.507966	0.508311	Zfhx2os	zinc finger homeobox 2, opposite strand; thiamine triphosphatase
17317717	7.27	6.72	1.47	0.02021	0.024765	0.453264	0.414571	Fam135b	family with sequence similarity 135, member B
17403846	4.64	4.08	1.47	0.175628	0.166462	0.650574	0.621855	Gm22458	predicted gene, 22458 [Source:MGI Symbol;Acc:MGI:5452235]
17300947	6.41	5.86	1.47	0.007088	0.002692	0.368258	0.194532	LOC105245763	uncharacterized LOC105245763; RIKEN cDNA 3110083C13 gene [Source:MGI Symbol;Acc:MGI:1920458]
17291076	3.78	3.23	1.47	0.06466	0.043269	0.582076	0.496533	Vmn1r202	vomeronasal 1 receptor 202
17322700	10.01	9.46	1.47	0.002521	0.001341	0.29263	0.153633	Rbfox1	RNA binding protein, fox-1 homolog (C. elegans) 1
17434027	6.4	5.84	1.47	0.001377	0.003515	0.268944	0.217169	Plekhn1	pleckstrin homology domain containing, family N member 1
17358271	8.22	7.66	1.47	0.436896	0.542679	0.776444	0.796006	Gm10053	predicted gene 10053 [Source:MGI Symbol;Acc:MGI:3704493]
17484068	7.4	6.85	1.47	0.734113	0.448806	0.914435	0.756651	Lhpp	phospholysine phosphohistidine inorganic pyrophosphate phosphatase
17332728	6.79	6.24	1.47	0.118284	0.105795	0.621371	0.572976	Cldn20	claudin 20
17377268	6.78	6.22	1.47	0.13067	0.075472	0.628321	0.539309	Kiz	kizuna centrosomal protein
17430397	8.53	7.97	1.47	0.126779	0.081909	0.626163	0.550019	Hdac1	histone deacetylase 1
17348276	6.67	6.11	1.47	0.299045	0.170059	0.710621	0.625775	Fzd8	frizzled homolog 8 (Drosophila)
17357444	7.22	6.67	1.47	0.004577	0.000451	0.334598	0.11052	Fads3	fatty acid desaturase 3
17389604	5.03	4.49	1.46	0.012786	0.035028	0.401635	0.465193	LOC102633794	uncharacterized LOC102633794; predicted gene 13977 [Source:MGI Symbol;Acc:MGI:3652169]
17498323	5.79	5.24	1.46	0.036199	0.026725	0.523222	0.428179	Tnfrsf23	tumor necrosis factor receptor superfamily, member 23
17464331	5.92	5.38	1.46	0.060455	0.050497	0.577447	0.510505	Arntl2	aryl hydrocarbon receptor nuclear translocator-like 2
17524022	5.31	4.76	1.46	0.041253	0.033719	0.539476	0.458003	Kdm4d	lysine (K)-specific demethylase 4D
17252081	5.67	5.12	1.46	0.002964	0.021748	0.307246	0.399255	Pld2	phospholipase D2
17372291	5.86	5.32	1.46	0.235205	0.270818	0.680227	0.682366
17238860	6.87	6.32	1.46	0.018655	0.032526	0.441674	0.452445	Syne1	spectrin repeat containing, nuclear envelope 1
17547719	5.05	4.51	1.46	0.028349	0.053584	0.493564	0.514423	Ahnak2	AHNAK nucleoprotein 2
17453179	6.06	5.51	1.46	0.00821	0.0293	0.375155	0.443608	Asl	argininosuccinate lyase
17366141	7.41	6.86	1.46	0.293164	0.167421	0.707551	0.62303	Prdx3	peroxiredoxin 3
17274496	8.2	7.66	1.46	0.038269	0.010591	0.529165	0.310466	Taf1b	TATA box binding protein (Tbp)-associated factor, RNA polymerase I, B
17238424	8.82	8.27	1.46	0.073725	0.065031	0.59799	0.528633	Cnpy2	canopy 2 homolog (zebrafish)
17224071	9.22	8.68	1.46	0.001832	0.005428	0.272349	0.248004	Fn1	fibronectin 1
17376618	8.72	8.17	1.46	0.08406	0.026579	0.609114	0.427343	Chgb	chromogranin B
17380464	7.74	7.2	1.46	0.012916	0.005242	0.401635	0.245595	Gm14296	predicted gene 14296; predicted gene 2210418O10Rik
17432904	8.75	8.21	1.46	0.035438	0.010684	0.523222	0.311575	Draxin	dorsal inhibitory axon guidance protein
17480233	7.76	7.21	1.46	0.34076	0.227769	0.731427	0.661367	Fam181b	family with sequence similarity 181, member B
17295278	6.31	5.77	1.46	0.095465	0.046565	0.609114	0.503032	Hexb	hexosaminidase B
17443133	6.53	5.99	1.46	0.001534	0.001522	0.270722	0.158821	Wbscr27	Williams Beuren syndrome chromosome region 27 (human)
17503937	11.24	10.69	1.46	0.01826	0.002798	0.439369	0.195702	Mt2	metallothionein 2
17334097	3.92	3.39	1.45	0.299626	0.292694	0.710621	0.694025	Cldn6	claudin 6
17267203	3.64	3.11	1.45	0.015679	0.004934	0.422607	0.23985	Gm20759	predicted gene, 20759
17296912	2.9	2.36	1.45	0.022115	0.086289	0.459048	0.552963	Gm10410	predicted gene 10410
17249206	6	5.46	1.45	0.025008	0.023367	0.480531	0.409159	Adamts2	a disintegrin-like and metallopeptidase (reprolysin type) with thrombospondin type 1 motif, 2
17402020	5.06	4.52	1.45	0.641772	0.564753	0.873417	0.805402	Gm26358	predicted gene, 26358 [Source:MGI Symbol;Acc:MGI:5456135]
17493405	6.13	5.6	1.45	0.11966	0.123089	0.621371	0.585801	Gm22226	predicted gene, 22226 [Source:MGI Symbol;Acc:MGI:5452003]
17348602	5.08	4.54	1.45	0.029381	0.082894	0.500129	0.550765	Gm36490	predicted gene, 36490
17353628	6.67	6.14	1.45	0.013226	0.009481	0.402596	0.299066	Spata24	spermatogenesis associated 24
17238866	5.97	5.44	1.45	0.011336	0.005919	0.394334	0.260567	Syne1	spectrin repeat containing, nuclear envelope 1
17424447	7.58	7.04	1.45	0.027677	0.072729	0.490517	0.536138	Gm21158	predicted gene, 21158; predicted gene 2192
17434275	7.58	7.04	1.45	0.027677	0.072729	0.490517	0.536138	Gm21158	predicted gene, 21158; predicted gene 2192
17441759	4.1	3.56	1.45	0.206975	0.224138	0.667879	0.658974	Oas1b	2-5 oligoadenylate synthetase 1B
17448409	3.25	2.72	1.45	0.048022	0.097361	0.559738	0.566546	Gm22929	predicted gene, 22929 [Source:MGI Symbol;Acc:MGI:5452706]
17308568	5.14	4.61	1.45	0.093221	0.082598	0.609114	0.550765	Rb1	retinoblastoma 1
17489997	3.18	2.64	1.45	0.087249	0.105652	0.609114	0.572976	Vmn2r57	vomeronasal 2, receptor 57
17260815	7.23	6.69	1.45	0.024006	0.0224	0.473976	0.403275	Meis1	Meis homeobox 1
17348684	6.72	6.19	1.45	0.016375	0.007256	0.426996	0.276077	Gm15328	predicted gene 15328
17259873	6.57	6.03	1.45	0.032609	0.017119	0.514379	0.362706	Osbp2	oxysterol binding protein 2
17536026	7.48	6.94	1.45	0.067026	0.179016	0.58638	0.632533	Gm23121	predicted gene, 23121 [Source:MGI Symbol;Acc:MGI:5452898]
17380496	8.95	8.41	1.45	0.019869	0.021775	0.450616	0.399255	Gm14436	predicted gene 14436; predicted gene 8923; predicted gene 14305; predicted gene 14420
17326551	3.53	3	1.45	0.017527	0.018873	0.430746	0.376226	1700010K23Rik	RIKEN cDNA 1700010K23 gene
17293313	6.73	6.19	1.45	0.102685	0.122778	0.612365	0.585636	Gas1	growth arrest specific 1
17291177	4.13	3.59	1.45	0.085198	0.10883	0.609114	0.57471	Hist1h2bh	histone cluster 1, H2bh
17365911	6.89	6.36	1.45	0.006813	0.002056	0.363732	0.179021	Ablim1	actin-binding LIM protein 1
17226600	3.55	3.01	1.45	0.404808	0.6865	0.758193	0.860681	Gm23056	predicted gene, 23056 [Source:MGI Symbol;Acc:MGI:5452833]
17289181	7.44	6.91	1.45	0.002747	0.000921	0.30064	0.141181	Arsb	arylsulfatase B
17429632	7.8	7.27	1.45	0.053778	0.005656	0.569467	0.254552	Mfsd2a	major facilitator superfamily domain containing 2A
17351485	7.24	6.7	1.45	0.170306	0.039346	0.646155	0.485262	Psmg2	proteasome (prosome, macropain) assembly chaperone 2
17320225	8.1	7.56	1.45	0.009868	0.004784	0.382631	0.236962	Mlc1	megalencephalic leukoencephalopathy with subcortical cysts 1 homolog (human)
17292256	9.11	8.59	1.44	0.156994	0.210394	0.641675	0.650292	Gm24620	predicted gene, 24620 [Source:MGI Symbol;Acc:MGI:5454397]
17477832	7.2	6.68	1.44	0.97205	0.393426	0.993105	0.733697
17525731	4.88	4.36	1.44	0.187058	0.095295	0.657652	0.563944	Olfr955	olfactory receptor 955
17513963	4.73	4.2	1.44	0.029651	0.09813	0.501968	0.567478
17462841	6.27	5.75	1.44	0.386718	0.293039	0.748127	0.694325	Gm23554	predicted gene, 23554 [Source:MGI Symbol;Acc:MGI:5453331]
17529381	5.85	5.33	1.44	0.060673	0.068458	0.577753	0.531128
17518246	5	4.48	1.44	0.011525	0.018493	0.395362	0.37501	Gm35809	predicted gene, 35809; predicted gene, 16759; predicted gene, 39358
17213336	10.13	9.6	1.44	0.117766	0.23515	0.621371	0.665421	Bmpr2	bone morphogenetic protein receptor, type II (serine/threonine kinase)
17223813	3.36	2.84	1.44	0.040465	0.047115	0.535193	0.503032	Akr1cl	aldo-keto reductase family 1, member C-like
17238910	6.23	5.71	1.44	0.012958	0.034256	0.401635	0.460752	Syne1	spectrin repeat containing, nuclear envelope 1
17328780	6.83	6.31	1.44	0.026477	0.016527	0.485641	0.359209	Car15	carbonic anhydrase 15
17337955	6.2	5.68	1.44	0.057707	0.105784	0.573665	0.572976	Mrpl14	mitochondrial ribosomal protein L14
17396479	5.61	5.08	1.44	0.090411	0.074998	0.609114	0.538387	Slc2a2	solute carrier family 2 (facilitated glucose transporter), member 2
17417952	6.73	6.2	1.44	0.008743	0.012978	0.377729	0.332865	Hivep3	human immunodeficiency virus type I enhancer binding protein 3
17535776	7.66	7.14	1.44	0.000589	0.000277	0.208044	0.094753	Taz	tafazzin
17363470	6.49	5.96	1.44	0.013708	0.005812	0.405602	0.25784	Gda	guanine deaminase
17243761	7.42	6.89	1.44	0.146151	0.211687	0.635539	0.651351	Fabp3-ps1	fatty acid binding protein 3, muscle and heart, pseudogene 1 [Source:MGI Symbol;Acc:MGI:101929]
17395382	7.73	7.2	1.44	0.003804	0.007128	0.319336	0.2752	Gm14418	predicted gene 14418 [Source:MGI Symbol;Acc:MGI:3702408]
17238908	5.05	4.52	1.44	0.061417	0.099285	0.578142	0.568962	Syne1	spectrin repeat containing, nuclear envelope 1
17493024	8.09	7.56	1.44	0.066692	0.024762	0.58638	0.414571	Zfand6	zinc finger, AN1-type domain 6
17294565	5.73	5.2	1.44	0.00591	0.001315	0.352919	0.152671	Adgrv1	adhesion G protein-coupled receptor V1
17502470	6.48	5.95	1.44	0.004831	0.001374	0.340528	0.15391	Nwd1	NACHT and WD repeat domain containing 1
17328937	7.25	6.72	1.44	0.076401	0.034416	0.602161	0.461609	Comt	catechol-O-methyltransferase
17292107	8.12	7.59	1.44	0.240588	0.049982	0.681941	0.509689	Tbc1d7	TBC1 domain family, member 7
17294416	7.32	6.79	1.44	0.6348	0.357009	0.869466	0.720539	Zfp825	zinc finger protein 825
17276928	4.41	3.89	1.43	0.164972	0.196442	0.643826	0.641749	6530401F13Rik	RIKEN cDNA 6530401F13 gene [Source:MGI Symbol;Acc:MGI:1923491]
17412767	4.47	3.95	1.43	0.033088	0.041095	0.514524	0.488698	Tmem215	transmembrane protein 215
17340427	5.68	5.16	1.43	0.043383	0.07716	0.546199	0.543065	Gm20939	predicted gene, 20939
17305198	6.75	6.24	1.43	0.054326	0.047704	0.572193	0.503815	Sh2d4b	SH2 domain containing 4B
17299715	4.43	3.92	1.43	0.134014	0.158871	0.629055	0.617728	Rpgrip1	retinitis pigmentosa GTPase regulator interacting protein 1
17215932	5.44	4.93	1.43	0.050017	0.062617	0.563892	0.523741	Sned1	sushi, nidogen and EGF-like domains 1
17308345	4.09	3.57	1.43	0.021429	0.061335	0.458119	0.522133	Gm22725	predicted gene, 22725 [Source:MGI Symbol;Acc:MGI:5452502]
17390598	5.77	5.25	1.43	0.02622	0.046181	0.485157	0.503032	Serinc4	serine incorporator 4
17241707	3.92	3.4	1.43	0.056012	0.042974	0.573026	0.495638
17412952	8.71	8.2	1.43	0.025518	0.058854	0.482914	0.520738	Gm29804	predicted gene, 29804; predicted pseudogene 5859; predicted gene, 29801; predicted gene, 21075; predicted gene 13301
17238762	6.17	5.66	1.43	0.002899	0.001636	0.307246	0.162948	Syne1	spectrin repeat containing, nuclear envelope 1
17350684	5.2	4.68	1.43	0.357455	0.481482	0.739352	0.77002	Gm4221	predicted gene 4221
17445746	4.63	4.12	1.43	0.062379	0.056881	0.579611	0.518999	4921504A21Rik	RIKEN cDNA 4921504A21 gene
17532334	7.46	6.94	1.43	0.274417	0.299558	0.699057	0.694883	Cck	cholecystokinin
17393562	6.49	5.98	1.43	0.082456	0.056105	0.607734	0.518462	Gm14230	predicted gene 14230
17419812	9.07	8.55	1.43	0.018149	0.012291	0.439253	0.325932	Rsrp1	arginine/serine rich protein 1
17497953	4.93	4.42	1.43	0.190827	0.127361	0.660967	0.59126	Polr2l	polymerase (RNA) II (DNA directed) polypeptide L
17455882	8.03	7.51	1.43	0.002934	0.002465	0.307246	0.188618	Ppp1r9a	protein phosphatase 1, regulatory (inhibitor) subunit 9A
17393022	8.3	7.78	1.43	0.092974	0.094086	0.609114	0.562133	Pdrg1	p53 and DNA damage regulated 1
17238854	5.21	4.69	1.43	0.012245	0.002829	0.399723	0.196632	Syne1	spectrin repeat containing, nuclear envelope 1
17293945	3.76	3.24	1.43	0.493209	0.175519	0.80421	0.629132	Zfp953	zinc finger protein 953
17307151	6.6	6.08	1.43	0.072796	0.046517	0.59605	0.503032	N6amt2	N-6 adenine-specific DNA methyltransferase 2 (putative)
17497421	6.51	5.99	1.43	0.061297	0.037937	0.578142	0.478943	Bnip3	BCL2/adenovirus E1B interacting protein 3
17548775	9.63	9.11	1.43	0.064645	0.163597	0.582076	0.620817
17301452	8.27	7.76	1.43	0.034745	0.029795	0.522773	0.444453	Clu	clusterin
17410636	6.27	5.75	1.43	0.054222	0.014041	0.571929	0.343868	Mttp	microsomal triglyceride transfer protein
17549514	8.44	7.93	1.43	0.026155	0.004889	0.484742	0.238246
17413403	7.1	6.58	1.43	0.002217	0.000581	0.28079	0.118332	Npr2	natriuretic peptide receptor 2
17478883	6.43	5.91	1.43	0.361493	0.139052	0.739665	0.60196	Mcee	methylmalonyl CoA epimerase
17526813	7.39	6.87	1.43	0.030862	0.00447	0.507966	0.232361	Pts	6-pyruvoyl-tetrahydropterin synthase
17219536	7.13	6.61	1.43	0.021462	0.004798	0.458119	0.237046	Kcnj10	potassium inwardly-rectifying channel, subfamily J, member 10
17539682	7.04	6.53	1.43	0.126349	0.029027	0.626163	0.442478	BC022960	cDNA sequence BC022960
17255899	7.61	7.09	1.43	0.118634	0.043503	0.621371	0.497881	B230217C12Rik	RIKEN cDNA B230217C12 gene
17521428	6.4	5.88	1.43	0.013026	0.00991	0.401635	0.303927	Hyal1	hyaluronoglucosaminidase 1; N-acetyltransferase 6
17275001	10.17	9.66	1.42	0.035277	0.022637	0.523222	0.404529
17348895	3.57	3.07	1.42	0.238708	0.401664	0.681072	0.736888
17550084	3.57	3.07	1.42	0.238708	0.401664	0.681072	0.736888
17290736	4.11	3.6	1.42	0.164102	0.203059	0.643315	0.647152	n-R5s52	nuclear encoded rRNA 5S 52 [Source:MGI Symbol;Acc:MGI:4421897]
17410124	3.86	3.35	1.42	0.079354	0.079779	0.606527	0.545432	Gm17225	predicted gene 17225 [Source:MGI Symbol;Acc:MGI:4938052]
17502369	3.51	3	1.42	0.650545	0.810053	0.877302	0.91372	Olfr373	olfactory receptor 373
17368896	7.79	7.29	1.42	0.021721	0.012006	0.459048	0.324953	Coq4	coenzyme Q4 homolog (yeast)
17344434	6.5	5.99	1.42	0.240925	0.555045	0.681993	0.800484	Gm23864	predicted gene, 23864 [Source:MGI Symbol;Acc:MGI:5453641]
17341029	6.33	5.82	1.42	0.018987	0.037937	0.442281	0.478943	2700054A10Rik	RIKEN cDNA 2700054A10 gene; t-complex-associated testis expressed 2
17497718	6.09	5.59	1.42	0.001336	0.041048	0.268944	0.488698	Ifitm3	interferon induced transmembrane protein 3
17238912	6.99	6.48	1.42	0.000975	0.006273	0.249245	0.26562	Syne1	spectrin repeat containing, nuclear envelope 1
17231287	6.57	6.06	1.42	0.014066	0.047145	0.409299	0.503032	Cd46	CD46 antigen, complement regulatory protein
17508605	4.92	4.41	1.42	0.09114	0.072194	0.609114	0.535056
17399374	6.16	5.65	1.42	0.000834	0.002994	0.233001	0.200701	Muc1	mucin 1, transmembrane
17311512	7.17	6.67	1.42	0.038218	0.016973	0.529165	0.362196	Mal2	mal, T cell differentiation protein 2
17528750	6.58	6.07	1.42	0.00479	0.004682	0.338389	0.234907	Tex9	testis expressed gene 9
17457122	3.54	3.04	1.42	0.054807	0.052388	0.572942	0.512598	Gm13855	predicted gene 13855
17327655	6.05	5.54	1.42	0.002186	0.001544	0.28079	0.158821	Gm15879	predicted gene 15879
17232358	9.81	9.31	1.42	0.003769	0.001564	0.31846	0.159664	Ptprk	protein tyrosine phosphatase, receptor type, K
17374406	6.96	6.45	1.42	0.003117	0.001272	0.307246	0.15206	BC052040	cDNA sequence BC052040
17543396	5.59	5.09	1.42	0.088412	0.047684	0.609114	0.503754	Eda2r	ectodysplasin A2 receptor
17421517	5.23	4.73	1.42	0.012659	0.004185	0.401635	0.227352	Gm16503	predicted gene 16503 [Source:MGI Symbol;Acc:MGI:3642127]
17451987	7.27	6.76	1.42	0.002406	0.001483	0.284086	0.158066	Tpcn1	two pore channel 1
17403745	7.96	7.46	1.42	0.003101	0.000251	0.307246	0.092013	Slc44a5	solute carrier family 44, member 5
17405267	7.02	6.51	1.42	0.036931	0.007192	0.527084	0.2752	Sertm1	serine rich and transmembrane domain containing 1
17367852	6.72	6.22	1.42	0.081646	0.030536	0.607734	0.447836	Nrarp	Notch-regulated ankyrin repeat protein
17355316	6.82	6.31	1.42	0.122295	0.017627	0.624188	0.366043	Poli	polymerase (DNA directed), iota
17491513	5.39	4.9	1.41	0.249388	0.231511	0.686432	0.66359	Gm25156	predicted gene, 25156 [Source:MGI Symbol;Acc:MGI:5454933]
17534139	5.11	4.61	1.41	0.089204	0.041741	0.609114	0.489752
17411566	2.41	1.92	1.41	0.165865	0.14696	0.64418	0.608148	Gm26436	predicted gene, 26436 [Source:MGI Symbol;Acc:MGI:5456213]
17305487	4.84	4.35	1.41	0.299655	0.408627	0.710621	0.739374	Gm17654	predicted gene, 17654 [Source:MGI Symbol;Acc:MGI:4937288]
17550302	5.31	4.81	1.41	0.015336	0.059833	0.419349	0.520738
17549548	5.29	4.79	1.41	0.116809	0.206756	0.621138	0.648936
17549704	5.29	4.79	1.41	0.116809	0.206756	0.621138	0.648936
17387355	4.12	3.62	1.41	0.408406	0.508157	0.760128	0.78039	Gm23452	predicted gene, 23452 [Source:MGI Symbol;Acc:MGI:5453229]
17254827	8.23	7.74	1.41	0.066377	0.093743	0.585951	0.561807	Supt4a	suppressor of Ty 4A
17446482	5.55	5.05	1.41	0.058814	0.074775	0.575178	0.538111	Gm7347	predicted gene 7347
17410729	5.61	5.12	1.41	0.054839	0.053464	0.572942	0.514423	Bmpr1b	bone morphogenetic protein receptor, type 1B
17346635	3.98	3.48	1.41	0.064009	0.071203	0.580605	0.533145	Gm25800	predicted gene, 25800 [Source:MGI Symbol;Acc:MGI:5455577]
17457436	9.42	8.92	1.41	0.021366	0.061901	0.458119	0.523361	Luc7l2	LUC7-like 2 (S. cerevisiae)
17491497	8.8	8.3	1.41	0.079172	0.110263	0.606367	0.576166	C230091D08Rik	RIKEN cDNA C230091D08 gene
17307463	6.17	5.68	1.41	0.017877	0.007146	0.434908	0.2752	Ebpl	emopamil binding protein-like
17409575	6.43	5.93	1.41	0.036694	0.063903	0.526109	0.526501	Amy1	amylase 1, salivary
17418850	6.68	6.19	1.41	0.039991	0.152834	0.534531	0.612904	Hmgb4os	high-mobility group box 4, opposite strand
17511802	5.55	5.05	1.41	0.055341	0.042057	0.573026	0.491366	Gm26843	predicted gene, 26843
17501891	8.29	7.8	1.41	0.055728	0.126126	0.573026	0.589387	Cope	coatomer protein complex, subunit epsilon
17352106	3.38	2.88	1.41	0.059214	0.050397	0.575914	0.510236	Gm23895	predicted gene, 23895 [Source:MGI Symbol;Acc:MGI:5453672]
17381112	6.77	6.27	1.41	0.003405	0.000913	0.31263	0.141181	Tcea2	transcription elongation factor A (SII), 2
17380427	10.8	10.3	1.41	9.1e-05	8e-05	0.174412	0.05989	Gm14308	predicted gene 14308; predicted gene 14430; predicted gene 14434; predicted gene 4724; predicted gene 11007
17380434	10.8	10.3	1.41	9.1e-05	8e-05	0.174412	0.05989	Gm14308	predicted gene 14308; predicted gene 14430; predicted gene 14434; predicted gene 4724; predicted gene 11007
17211564	3.64	3.14	1.41	0.180378	0.278025	0.652984	0.685948	Gm25792	predicted gene, 25792 [Source:MGI Symbol;Acc:MGI:5455569]
17332695	9.34	8.84	1.41	0.000475	0.000584	0.208044	0.118332	Tiam2	T cell lymphoma invasion and metastasis 2
17214588	7.48	6.99	1.41	0.012213	0.003768	0.399434	0.219708	Inha	inhibin alpha
17318983	6.79	6.3	1.41	0.026281	0.009014	0.485259	0.292315	Tst	thiosulfate sulfurtransferase, mitochondrial
17411262	7.04	6.54	1.41	0.050719	0.079648	0.565578	0.545197	St6galnac3	ST6 (alpha-N-acetyl-neuraminyl-2,3-beta-galactosyl-1,3)-N-acetylgalactosaminide alpha-2,6-sialyltransferase 3
17230131	7.91	7.42	1.41	0.018458	0.015601	0.440132	0.355488	Rgs7	regulator of G protein signaling 7
17323409	6.52	6.02	1.41	0.002364	0.001155	0.282718	0.148514	Ydjc	YdjC homolog (bacterial)
17271572	7.12	6.63	1.41	0.054745	0.0798	0.572942	0.545432	2610035D17Rik	RIKEN cDNA 2610035D17 gene
17325904	5.67	5.17	1.41	0.350273	0.305544	0.735674	0.697208	Ccdc80	coiled-coil domain containing 80
17406221	9.27	8.77	1.41	0.055578	0.0259	0.573026	0.421252	Gucy1a3	guanylate cyclase 1, soluble, alpha 3
17317637	8.43	7.93	1.41	0.281448	0.191589	0.701884	0.638649	Sla	src-like adaptor
17238934	6.77	6.27	1.41	0.010228	0.070702	0.385398	0.532923	Syne1	spectrin repeat containing, nuclear envelope 1
17308881	6.56	6.06	1.41	0.363908	0.064379	0.739665	0.526894	Rgcc	regulator of cell cycle
17296281	7.63	7.13	1.41	0.250599	0.183259	0.68706	0.635031	Gpx8	glutathione peroxidase 8 (putative)
17431332	7.41	6.92	1.41	0.002073	0.003085	0.28079	0.20282	Man1c1	mannosidase, alpha, class 1C, member 1
17356897	5.93	5.43	1.41	0.120041	0.041236	0.62189	0.488974	Rasgrp2	RAS, guanyl releasing protein 2
17516997	6.33	5.84	1.41	0.428946	0.272702	0.771825	0.683649	Gm5617	predicted gene 5617
17261865	9.18	8.68	1.41	0.387727	0.076442	0.748714	0.542277	Ccng1	cyclin G1
17219206	10.34	9.86	1.4	0.065265	0.060266	0.582076	0.520738	Gm26110	predicted gene, 26110 [Source:MGI Symbol;Acc:MGI:5455887]
17400568	10.34	9.86	1.4	0.065265	0.060266	0.582076	0.520738	Rnu1b6	U1b6 small nuclear RNA
17400579	10.34	9.86	1.4	0.065265	0.060266	0.582076	0.520738	Rnu1b1	U1b1 small nuclear RNA; U1b2 small nuclear RNA
17400588	10.34	9.86	1.4	0.065265	0.060266	0.582076	0.520738	Rnu1b6	U1b6 small nuclear RNA
17400590	10.34	9.86	1.4	0.065265	0.060266	0.582076	0.520738	Gm25890	predicted gene, 25890 [Source:MGI Symbol;Acc:MGI:5455667]; predicted gene, 22614 [Source:MGI Symbol;Acc:MGI:5452391]
17408038	10.34	9.86	1.4	0.065265	0.060266	0.582076	0.520738	Rnu1b1	U1b1 small nuclear RNA; U1b2 small nuclear RNA
17408063	10.34	9.86	1.4	0.065265	0.060266	0.582076	0.520738	Rnu1b6	U1b6 small nuclear RNA
17408065	10.34	9.86	1.4	0.065265	0.060266	0.582076	0.520738	Gm25890	predicted gene, 25890 [Source:MGI Symbol;Acc:MGI:5455667]; predicted gene, 22614 [Source:MGI Symbol;Acc:MGI:5452391]
17425278	10.34	9.86	1.4	0.065265	0.060266	0.582076	0.520738	Gm22042	predicted gene, 22042 [Source:MGI Symbol;Acc:MGI:5451819]
17289549	3.67	3.18	1.4	0.377199	0.48152	0.742254	0.77002	n-R5s56	nuclear encoded rRNA 5S 56 [Source:MGI Symbol;Acc:MGI:4421901]
17298923	5.84	5.35	1.4	0.078705	0.135788	0.605442	0.597546	Gm22469	predicted gene, 22469 [Source:MGI Symbol;Acc:MGI:5452246]
17547172	4.32	3.83	1.4	0.007774	0.017182	0.371695	0.363593	Gm21882	predicted gene, 21882 [Source:MGI Symbol;Acc:MGI:5434046]
17430413	5.28	4.8	1.4	0.065092	0.112934	0.582076	0.577493	Lck	lymphocyte protein tyrosine kinase
17526421	9.82	9.33	1.4	0.353182	0.611648	0.737612	0.827289	Atp5l	ATP synthase, H+ transporting, mitochondrial F0 complex, subunit G
17273749	5.7	5.22	1.4	0.040472	0.132301	0.535193	0.59651
17338826	4.4	3.91	1.4	0.006825	0.004272	0.363732	0.228282	Catsperd	catsper channel auxiliary subunit delta
17450366	5.62	5.14	1.4	0.001225	0.007843	0.268944	0.282228	Hsd17b11	hydroxysteroid (17-beta) dehydrogenase 11
17459258	5.19	4.7	1.4	0.09588	0.22184	0.609114	0.65756	Gm25260	predicted gene, 25260 [Source:MGI Symbol;Acc:MGI:5455037]
17314686	6.39	5.91	1.4	0.042819	0.173891	0.543745	0.627987	4930578M01Rik	RIKEN cDNA 4930578M01 gene
17310797	6.88	6.4	1.4	0.368505	0.507048	0.739665	0.779997	Gm23956	predicted gene, 23956 [Source:MGI Symbol;Acc:MGI:5453733]
17222618	9.78	9.29	1.4	0.002077	0.001197	0.28079	0.149724	Pantr1	POU domain, class 3, transcription factor 3 adjacent noncoding transcript 1
17238874	7.56	7.07	1.4	0.019559	0.014463	0.445835	0.347193	Syne1	spectrin repeat containing, nuclear envelope 1
17238892	5.5	5.01	1.4	0.010054	0.007357	0.383474	0.278083	Syne1	spectrin repeat containing, nuclear envelope 1
17275770	2.64	2.15	1.4	0.060171	0.063533	0.577089	0.525205	Gm24750	predicted gene, 24750 [Source:MGI Symbol;Acc:MGI:5454527]
17483486	6.85	6.37	1.4	0.19109	0.110371	0.661157	0.576212	Stx4a	syntaxin 4A (placental)
17238884	5.25	4.76	1.4	0.00071	0.082741	0.221732	0.550765	Syne1	spectrin repeat containing, nuclear envelope 1
17498699	8	7.52	1.4	2e-06	2e-05	0.083818	0.043102	Stxbp2	syntaxin binding protein 2
17517723	7.18	6.7	1.4	0.208163	0.119902	0.668295	0.583231	Rpp25	ribonuclease P/MRP 25 subunit
17380410	9.07	8.59	1.4	0.010762	0.031532	0.389638	0.449078	Gm14431	predicted gene 14431; predicted gene 8898
17517947	6.95	6.46	1.4	0.021093	0.008253	0.457795	0.287623	Hexa	hexosaminidase A
17333938	4.41	3.92	1.4	0.094492	0.082088	0.609114	0.550019	Zfp52	zinc finger protein 52
17405082	3.93	3.44	1.4	0.034336	0.013806	0.519945	0.342639	Slc7a11	solute carrier family 7 (cationic amino acid transporter, y+ system), member 11
17262172	4.91	4.43	1.4	0.036043	0.091731	0.523222	0.558767	Gm23039	predicted gene, 23039 [Source:MGI Symbol;Acc:MGI:5452816]
17397557	7.57	7.09	1.4	0.000413	0.000101	0.208044	0.067608	Trpc4	transient receptor potential cation channel, subfamily C, member 4
17363779	7.74	7.26	1.4	0.060776	0.023412	0.577753	0.409229	Ak3	adenylate kinase 3
17545045	6.74	6.25	1.4	0.083193	0.038563	0.609114	0.480399	Kcne1l	potassium voltage-gated channel, Isk-related family, member 1-like, pseudogene
17547744	7.6	7.11	1.4	0.133763	0.0953	0.629055	0.563944	Cks2	CDC28 protein kinase regulatory subunit 2
17548303	7.6	7.11	1.4	0.133763	0.0953	0.629055	0.563944	Gm12891	predicted gene 12891 [Source:MGI Symbol;Acc:MGI:3649646]
17548955	7.6	7.11	1.4	0.133763	0.0953	0.629055	0.563944	Cks2	CDC28 protein kinase regulatory subunit 2
17289635	6.89	6.4	1.4	0.100422	0.053292	0.611671	0.513854	Srek1ip1	splicing regulatory glutamine/lysine-rich protein 1interacting protein 1
17243633	5.3	4.82	1.4	0.089164	0.044616	0.609114	0.501466	Fhl4	four and a half LIM domains 4
17503932	8.5	8.01	1.4	0.105915	0.024204	0.612758	0.411767	Mt3	metallothionein 3
17236129	6.18	5.69	1.4	0.003447	0.000486	0.31263	0.111082	LOC102639184	uncharacterized protein C12orf73 homolog
17447884	9.96	9.48	1.4	0.002203	0.00025	0.28079	0.092013	Ldb2	LIM domain binding 2
17523380	7.09	6.6	1.4	0.085137	0.037825	0.609114	0.478672	1700048O20Rik	RIKEN cDNA 1700048O20 gene
17238832	6.33	5.84	1.4	0.012866	0.072285	0.401635	0.535152	Syne1	spectrin repeat containing, nuclear envelope 1
17317225	8.39	7.9	1.4	0.089947	0.021896	0.609114	0.399572	Zhx1	zinc fingers and homeoboxes 1
17388954	8.26	7.78	1.4	0.066755	0.05782	0.58638	0.52046	Tcp11l1	t-complex 11 like 1
17550466	8.02	7.53	1.4	0.015576	0.002658	0.422117	0.19331
17326567	5.8	5.31	1.4	0.136879	0.039165	0.629055	0.48437	Gbe1	glucan (1,4-alpha-), branching enzyme 1
17288043	6.25	5.77	1.39	0.094834	0.037682	0.609114	0.478272
17268576	5.31	4.84	1.39	0.0356	0.108984	0.523222	0.575136	Gm11613	predicted gene 11613 [Source:MGI Symbol;Acc:MGI:3651819]
17392724	4.89	4.41	1.39	0.144863	0.101899	0.635539	0.570885	Gm26681	predicted gene, 26681 [Source:MGI Symbol;Acc:MGI:5477175]
17318422	4.87	4.4	1.39	0.093428	0.095552	0.609114	0.564463	Mirt2	myocardial infraction associated transcript 2
17255556	3.95	3.47	1.39	0.008884	0.00681	0.377729	0.272015	Mir196a-1	microRNA 196a-1
17313047	4.92	4.45	1.39	0.047736	0.065754	0.559036	0.529338
17424782	5.3	4.83	1.39	0.058751	0.101146	0.575178	0.569992	Hint2	histidine triad nucleotide binding protein 2
17499602	3.24	2.76	1.39	0.384828	0.54745	0.746974	0.797952	Defb6	defensin beta 6
17271531	6.07	5.59	1.39	0.479928	0.62457	0.798352	0.83276	Gm11677	predicted gene 11677
17527474	4.6	4.12	1.39	0.029917	0.021572	0.502333	0.39854	Man2c1os	mannosidase, alpha, class 2C, member 1, opposite strand
17499773	4.28	3.81	1.39	0.558162	0.773256	0.836091	0.895568
17481252	3.25	2.77	1.39	0.194706	0.299528	0.663494	0.694883	Olfr635	olfactory receptor 635
17485686	5.13	4.66	1.39	0.001051	0.000188	0.253767	0.08787	9430041J12Rik	RIKEN cDNA 9430041J12 gene
17462395	5.78	5.3	1.39	0.035975	0.020235	0.523222	0.389474	Slc25a18	solute carrier family 25 (mitochondrial carrier), member 18
17535143	6.75	6.28	1.39	0.056493	0.23705	0.573026	0.665806	C030023E24Rik	RIKEN cDNA C030023E24 gene
17241849	5.81	5.33	1.39	0.02816	0.041758	0.491759	0.489781	Susd2	sushi domain containing 2
17404058	7.14	6.66	1.39	0.025117	0.022863	0.481287	0.406486	Pag1	phosphoprotein associated with glycosphingolipid microdomains 1
17434158	9.72	9.25	1.39	0.091972	0.24245	0.609114	0.668725	LOC100041599	protein FAM205A-like
17275637	3.85	3.38	1.39	0.04048	0.064472	0.535193	0.527275	Gm20016	predicted gene, 20016
17276262	7.07	6.59	1.39	0.026781	0.017891	0.487263	0.368208	Mnat1	menage a trois 1
17380472	9.04	8.57	1.39	0.010011	0.031591	0.383474	0.449078	Gm14288	predicted gene 14288; ethanol induced 1; predicted gene 14440; predicted gene 14436; predicted gene 8923; predicted gene 14403; predicted gene 14305; predicted gene, 38519; predicted gene 14295; predicted gene 14420
17438674	4.94	4.47	1.39	0.324072	0.427	0.720921	0.747243	Prr27	proline rich 27
17411907	4.99	4.51	1.39	0.096269	0.114044	0.609114	0.577511	Triqk	triple QxxK/R motif containing
17383052	8.07	7.59	1.39	0.002268	0.003033	0.28079	0.200702	Notch1	notch 1
17395251	10.97	10.5	1.39	0.000321	0.002024	0.208044	0.178941	Gm14308	predicted gene 14308; predicted gene 14430; predicted gene 14434; predicted gene 4724; predicted gene 11007
17437505	9.02	8.55	1.39	0.022701	0.012048	0.464425	0.324953	Tbc1d19	TBC1 domain family, member 19
17211382	4.93	4.45	1.39	0.099778	0.057547	0.611339	0.52046	Efhc1	EF-hand domain (C-terminal) containing 1
17269839	8.11	7.64	1.39	0.497703	0.435419	0.806978	0.750224	Coa3	cytochrome C oxidase assembly factor 3
17507665	3.12	2.64	1.39	0.212759	0.213991	0.670917	0.653741	AF366264	cDNA sequence AF366264
17306407	5.72	5.25	1.39	0.034435	0.012553	0.519945	0.328583	4931414P19Rik	RIKEN cDNA 4931414P19 gene
17318312	8.37	7.9	1.39	0.008977	0.002906	0.377729	0.198505	Nrbp2	nuclear receptor binding protein 2
17322261	8.08	7.61	1.39	0.045017	0.06764	0.549113	0.531128	Atf7	activating transcription factor 7
17392609	9.35	8.87	1.39	0.178147	0.153102	0.652346	0.613324	Cst3	cystatin C
17425301	8.59	8.11	1.39	0.001364	0.001226	0.268944	0.151521	Abca1	ATP-binding cassette, sub-family A (ABC1), member 1
17361921	8.14	7.67	1.39	0.009394	0.001442	0.378591	0.157785	Tm7sf2	transmembrane 7 superfamily member 2
17238652	3.62	3.15	1.39	0.032349	0.015198	0.512231	0.354293	Gm25764	predicted gene, 25764 [Source:MGI Symbol;Acc:MGI:5455541]
17366123	6.13	5.65	1.39	0.022266	0.004698	0.459339	0.235251	Sfxn4	sideroflexin 4
17477619	7.25	6.78	1.39	0.007694	0.000878	0.370452	0.139146	Fuz	fuzzy homolog (Drosophila)
17434254	8.68	8.2	1.39	0.094676	0.046882	0.609114	0.503032	Gm13306	predicted gene 13306; chemokine (C-C motif) ligand 27b; predicted gene 2506
17342581	7.76	7.29	1.39	0.01339	0.002304	0.40279	0.184816	Decr2	2-4-dienoyl-Coenzyme A reductase 2, peroxisomal
17506456	3.31	2.83	1.39	0.964336	0.151256	0.990277	0.612573	Gm16378	predicted gene 16378 [Source:MGI Symbol;Acc:MGI:3646886]
17509189	6.46	5.99	1.39	0.081567	0.005103	0.607734	0.242318	Primpol	primase and polymerase (DNA-directed)
17496800	7.82	7.35	1.39	0.151556	0.063254	0.637515	0.524858	Vkorc1	vitamin K epoxide reductase complex, subunit 1
17250740	11.92	11.46	1.38	0.077596	0.05415	0.604364	0.514423	Snord49b	small nucleolar RNA, C/D box 49B
17433942	4.13	3.67	1.38	0.389268	0.420729	0.749537	0.745521	Gm25982	predicted gene, 25982 [Source:MGI Symbol;Acc:MGI:5455759]
17283859	5.85	5.39	1.38	0.209682	0.215203	0.669584	0.654648	Gm16084	predicted gene 16084 [Source:MGI Symbol;Acc:MGI:3801938]
17492506	5.38	4.91	1.38	0.026434	0.086834	0.485376	0.553603	6330403N20Rik	RIKEN cDNA 6330403N20 gene [Source:MGI Symbol;Acc:MGI:1917985]
17374972	6.76	6.31	1.38	0.051251	0.057805	0.566754	0.52046	Jmjd7	jumonji domain containing 7; predicted gene, 28042
17400994	5.18	4.71	1.38	0.205913	0.272925	0.667593	0.683649	Gm12474	predicted gene 12474
17324161	5.6	5.14	1.38	0.104639	0.144525	0.612639	0.606914	Gm22741	predicted gene, 22741 [Source:MGI Symbol;Acc:MGI:5452518]
17452601	6.03	5.56	1.38	0.004127	0.038575	0.326285	0.480399	LOC102641980	uncharacterized LOC102641980; predicted gene 15860 [Source:MGI Symbol;Acc:MGI:3801778]
17212546	4.64	4.17	1.38	0.373553	0.481641	0.739665	0.77002	Rpl23a-ps1	ribosomal protein 23A, pseudogene 1
17238864	5.86	5.4	1.38	0.045952	0.052467	0.552597	0.512598	Syne1	spectrin repeat containing, nuclear envelope 1
17473889	5.3	4.83	1.38	0.12265	0.168233	0.624335	0.624209	Pla2g4c	phospholipase A2, group IVC (cytosolic, calcium-independent)
17514789	5.23	4.77	1.38	0.043582	0.051603	0.546626	0.511879	Gpr83	G protein-coupled receptor 83
17438995	4.65	4.19	1.38	0.581431	0.683356	0.846017	0.859871	Cxcl2	chemokine (C-X-C motif) ligand 2
17521130	5.77	5.31	1.38	0.048343	0.046303	0.561167	0.503032	D030055H07Rik	RIKEN cDNA D030055H07 gene
17218328	7.52	7.05	1.38	4e-05	0.001037	0.174412	0.143803	Rnasel	ribonuclease L (2, 5-oligoisoadenylate synthetase-dependent)
17333318	4.07	3.61	1.38	0.06715	0.181974	0.58638	0.634728
17365992	7.02	6.56	1.38	0.005959	0.00205	0.352919	0.179021	Hspa12a	heat shock protein 12A
17490078	5.27	4.81	1.38	0.074724	0.133912	0.599282	0.597127	Gm5595	predicted gene 5595
17482914	5.48	5.02	1.38	0.005537	0.016923	0.348945	0.362196	Gm15338	predicted gene 15338 [Source:MGI Symbol;Acc:MGI:3708108]
17367637	7.65	7.18	1.38	0.144412	0.149694	0.635519	0.611257	Nxph2	neurexophilin 2
17342740	7.18	6.72	1.38	0.032916	0.011775	0.514524	0.324089	AI413582	expressed sequence AI413582
17548773	6.07	5.6	1.38	0.106108	0.104677	0.612758	0.572499
17380491	9.84	9.38	1.38	0.015902	0.039683	0.423351	0.486382	Gm14431	predicted gene 14431; predicted gene 8898; predicted gene 14327
17395272	9.84	9.38	1.38	0.015902	0.039683	0.423351	0.486382	Gm14431	predicted gene 14431; predicted gene 8898
17395290	9.87	9.41	1.38	0.015695	0.010467	0.422607	0.309518	Gm14431	predicted gene 14431; predicted gene 8898
17488076	4.94	4.48	1.38	0.124837	0.186628	0.625492	0.636979	LOC101055953	39S ribosomal protein L41, mitochondrial-like
17273910	6.7	6.24	1.38	0.015904	0.00829	0.423351	0.287623	Hs1bp3	HCLS1 binding protein 3
17313050	4.85	4.38	1.38	0.046555	0.008276	0.554029	0.287623	Apobec3	apolipoprotein B mRNA editing enzyme, catalytic polypeptide 3
17226447	6.93	6.46	1.38	0.025741	0.011507	0.483414	0.322326	Nckap5	NCK-associated protein 5
17548721	4.78	4.32	1.38	0.021785	0.010832	0.459048	0.313312
17475725	5.81	5.35	1.38	0.123764	0.052946	0.624809	0.51355	Zfp607	zinc finger proten 607
17421437	4.25	3.79	1.38	0.114999	0.390401	0.621035	0.732796	Gm13247	predicted gene 13247
17450572	5.27	4.81	1.38	0.009081	0.028969	0.377729	0.442478	Hfm1	HFM1, ATP-dependent DNA helicase homolog (S. cerevisiae)
17325686	9.13	8.67	1.38	0.009752	0.007228	0.38161	0.276077	Zbtb20	zinc finger and BTB domain containing 20
17386328	5.89	5.42	1.38	0.010535	0.001544	0.387857	0.158821	Mettl5	methyltransferase like 5
17494596	8.31	7.85	1.38	0.044625	0.008901	0.547835	0.291102	Tpp1	tripeptidyl peptidase I
17236327	6.64	6.18	1.38	0.201362	0.10514	0.664561	0.572763	Ccdc53	coiled-coil domain containing 53
17301932	6.45	5.99	1.38	0.952123	0.866243	0.987125	0.939206	Esd	esterase D/formylglutathione hydrolase
17476107	8.42	7.96	1.38	0.337032	0.214032	0.729062	0.653741	Yif1b	Yip1 interacting factor homolog B (S. cerevisiae)
17548102	7.67	7.21	1.38	0.770125	0.544089	0.92925	0.796675	Gm10053	predicted gene 10053 [Source:MGI Symbol;Acc:MGI:3704493]
17548541	7.67	7.21	1.38	0.770125	0.544089	0.92925	0.796675	Cycs	cytochrome c, somatic
17465512	7.52	7.05	1.38	0.286316	0.069093	0.703484	0.531946	Tmem209	transmembrane protein 209
17480048	5.98	5.51	1.38	0.041669	0.03773	0.54184	0.478585	Me3	malic enzyme 3, NADP(+)-dependent, mitochondrial
17338660	7.48	7.01	1.38	0.018843	0.001708	0.442187	0.165545	Shd	src homology 2 domain-containing transforming protein D
17468702	8.59	8.12	1.38	0.157744	0.012056	0.641801	0.324953	H1fx	H1 histone family, member X
17362544	7.64	7.18	1.38	0.047149	0.005051	0.556617	0.241177	Asrgl1	asparaginase like 1
17383345	5.43	4.98	1.37	0.104965	0.092636	0.612639	0.56084	Gm25541	predicted gene, 25541 [Source:MGI Symbol;Acc:MGI:5455318]
17532288	6.08	5.63	1.37	0.032708	0.023907	0.514379	0.410219	Ulk4	unc-51-like kinase 4
17357120	6.36	5.9	1.37	0.107866	0.120612	0.614806	0.583874	Chrm1	cholinergic receptor, muscarinic 1, CNS
17238665	3.76	3.3	1.37	0.159569	0.185961	0.641836	0.636697	Olfr786	olfactory receptor 786
17238872	5.55	5.09	1.37	0.027326	0.074896	0.489829	0.538111	Syne1	spectrin repeat containing, nuclear envelope 1
17235399	5.89	5.43	1.37	0.005648	0.002191	0.351447	0.18372	Izumo4	IZUMO family member 4
17395302	6.57	6.11	1.37	0.013531	0.013791	0.403539	0.342532	Gm16357	predicted gene 16357
17273798	6.18	5.72	1.37	0.050499	0.047033	0.564613	0.503032	Pfn4	profilin family, member 4
17323297	4.98	4.53	1.37	0.073048	0.111544	0.596422	0.577493	Cebpd	CCAAT/enhancer binding protein (C/EBP), delta
17385073	5.37	4.91	1.37	0.035917	0.024354	0.523222	0.411767	Rbm43	RNA binding motif protein 43
17480192	7.05	6.6	1.37	0.009977	0.004027	0.383474	0.225352	Ccdc90b	coiled-coil domain containing 90B
17421928	8.76	8.3	1.37	0.04719	0.124931	0.556686	0.587826	Rere	arginine glutamic acid dipeptide (RE) repeats
17548016	6.52	6.06	1.37	0.02372	0.023259	0.472641	0.409159
17491679	7.43	6.98	1.37	0.154668	0.286102	0.639704	0.689916	A230006K03Rik	RIKEN cDNA A230006K03 gene [Source:MGI Symbol;Acc:MGI:3644205]
17387774	3.36	2.91	1.37	0.213912	0.340119	0.671309	0.713175	Olfr1137	olfactory receptor 1137
17464429	6.41	5.96	1.37	0.044208	0.022739	0.547835	0.40531	Ccdc91	coiled-coil domain containing 91
17530183	8.68	8.23	1.37	0.003817	0.002792	0.319336	0.195702	Ephb1	Eph receptor B1
17238882	6.09	5.63	1.37	0.027272	0.046264	0.489394	0.503032	Syne1	spectrin repeat containing, nuclear envelope 1
17345593	8.34	7.88	1.37	0.092548	0.118695	0.609114	0.582193	Gltscr1l	GLTSCR1-like
17380549	6.55	6.1	1.37	0.086442	0.135374	0.609114	0.597519	Gm14420	predicted gene 14420
17447897	7.66	7.21	1.37	0.047631	0.088369	0.559036	0.55497
17449609	5.4	4.94	1.37	0.008379	0.002347	0.377369	0.185504	Cdkl2	cyclin-dependent kinase-like 2 (CDC2-related kinase)
17383241	6.94	6.48	1.37	0.018682	0.011622	0.441703	0.32335	Fam163b	family with sequence similarity 163, member B
17411918	9.65	9.2	1.37	0.011142	0.011868	0.390735	0.324089	Runx1t1	runt-related transcription factor 1; translocated to, 1 (cyclin D-related)
17215605	6.98	6.53	1.37	0.028789	0.027292	0.49646	0.430394	Ackr3	atypical chemokine receptor 3
17287772	5.15	4.7	1.37	0.047548	0.029984	0.558827	0.444606	Pcbd2	pterin 4 alpha carbinolamine dehydratase/dimerization cofactor of hepatocyte nuclear factor 1 alpha (TCF1) 2
17249724	3.45	2.99	1.37	0.138382	0.203111	0.63016	0.647161	Gm24198	predicted gene, 24198 [Source:MGI Symbol;Acc:MGI:5453975]
17413090	8.71	8.25	1.37	0.063749	0.033696	0.579907	0.458003	Gm13308	predicted gene 13308; predicted gene, 20878; predicted gene, 21586
17413103	8.71	8.25	1.37	0.063749	0.033696	0.579907	0.458003	Gm13308	predicted gene 13308; predicted gene, 20878; predicted gene, 21586
17288051	7.06	6.61	1.37	0.000292	0.004996	0.208044	0.240286	Zfp808	zinc finger protein 80
17380454	10.6	10.14	1.37	0.000371	0.003393	0.208044	0.212656	0610010B08Rik	RIKEN cDNA 0610010B08 gene; predicted gene 11007
17395359	8.94	8.49	1.37	0.000193	0.000448	0.208044	0.11052	Gm14296	predicted gene 14296; predicted gene 2210418O10Rik
17344158	5.17	4.71	1.37	0.064289	0.032419	0.581674	0.452445	Msh5	mutS homolog 5 (E. coli)
17427994	6.98	6.53	1.37	0.133622	0.086528	0.629055	0.553158	Scp2	sterol carrier protein 2, liver
17503245	6.75	6.31	1.37	0.230001	0.137237	0.67895	0.600301	Syce2	synaptonemal complex central element protein 2
17455913	7.68	7.23	1.37	0.002742	0.000198	0.30064	0.089898	Dync1i1	dynein cytoplasmic 1 intermediate chain 1
17401463	8.89	8.43	1.37	0.018575	0.02624	0.440999	0.424989	Gm4540	predicted gene 4540 [Source:MGI Symbol;Acc:MGI:3782724]
17412759	6.01	5.55	1.37	0.091249	0.045995	0.609114	0.503032	Toporsos	topoisomerase I binding, arginine/serine-rich, opposite strand
17428645	6.4	5.95	1.37	0.272382	0.149904	0.69759	0.611449	Tmem69	transmembrane protein 69
17310550	7.84	7.39	1.37	0.196523	0.054222	0.664302	0.514423	Cdh12	cadherin 12
17285746	3.48	3.02	1.37	0.765578	0.354909	0.928036	0.719248	Hist1h2bj	histone cluster 1, H2bj
17450387	9.44	8.99	1.37	0.116544	0.058589	0.621035	0.520738	Sparcl1	SPARC-like 1
17235320	7.39	6.93	1.37	0.29905	0.052622	0.710621	0.512598	Reep6	receptor accessory protein 6
17409621	6.67	6.21	1.37	0.001266	0.001118	0.268944	0.146015	S1pr1	sphingosine-1-phosphate receptor 1
17232426	6.34	5.89	1.37	0.002857	9.5e-05	0.307246	0.065813	Echdc1	enoyl Coenzyme A hydratase domain containing 1
17264792	9.53	9.08	1.37	0.004061	0.000336	0.326285	0.099761	Atp1b2	ATPase, Na+/K+ transporting, beta 2 polypeptide
17434163	6.63	6.17	1.37	0.10371	0.227109	0.612365	0.660804	LOC102637606	protein FAM205A-like
17466624	7.96	7.51	1.37	0.605869	0.103879	0.855999	0.572319	Tmem176b	transmembrane protein 176B
17419405	10.03	9.58	1.36	0.113494	0.094262	0.620276	0.562133	Snora16a	small nucleolar RNA, H/ACA box 16A
17541053	3.73	3.28	1.36	0.360764	0.253264	0.739665	0.674912	Rhox4f	reproductive homeobox 4F
17232731	10.86	10.41	1.36	0.126445	0.066485	0.626163	0.530304	Rnu3a	U3A small nuclear RNA
17325721	8.07	7.62	1.36	0.131402	0.206295	0.6286	0.648542	Gm25873	predicted gene, 25873 [Source:MGI Symbol;Acc:MGI:5455650]
17331905	3.17	2.72	1.36	0.226701	0.172673	0.678774	0.627688	Gm23655	predicted gene, 23655 [Source:MGI Symbol;Acc:MGI:5453432]
17285938	5.33	4.88	1.36	0.238079	0.256304	0.680778	0.676206	Hist1h2aa	histone cluster 1, H2aa
17274963	2.77	2.33	1.36	0.207419	0.354176	0.667879	0.718681	Gm24429	predicted gene, 24429 [Source:MGI Symbol;Acc:MGI:5454206]
17525471	3.64	3.2	1.36	0.321997	0.406133	0.719791	0.738524	Gm3434	predicted gene 3434
17403969	5.15	4.71	1.36	0.040587	0.068287	0.535481	0.531128	2700069I18Rik	RIKEN cDNA 2700069I18 gene
17412998	7.94	7.5	1.36	0.020761	0.070467	0.457523	0.532866
17424410	7.94	7.5	1.36	0.020761	0.070467	0.457523	0.532866
17434127	7.94	7.5	1.36	0.020761	0.070467	0.457523	0.532866
17317044	3.98	3.53	1.36	0.078431	0.145555	0.605282	0.607218	Mir28c	microRNA 28c
17391563	7.49	7.05	1.36	0.011982	0.010282	0.396484	0.306855	Gm25703	predicted gene, 25703 [Source:MGI Symbol;Acc:MGI:5455480]
17366481	7.81	7.37	1.36	0.060954	0.160059	0.578142	0.618906	Gm13189	predicted gene 13189 [Source:MGI Symbol;Acc:MGI:3650860]
17292450	6.14	5.7	1.36	0.001593	0.000708	0.270722	0.127699	Fgd3	FYVE, RhoGEF and PH domain containing 3
17213890	6.86	6.42	1.36	0.185713	0.374901	0.656401	0.726187
17272892	5.71	5.26	1.36	0.030414	0.24494	0.505113	0.669623	Gm11753	predicted gene 11753
17502944	7.38	6.95	1.36	0.319914	0.407737	0.719127	0.739142	Ndufb7	NADH dehydrogenase (ubiquinone) 1 beta subcomplex, 7
17238896	6.18	5.73	1.36	0.034064	0.02177	0.518665	0.399255	Syne1	spectrin repeat containing, nuclear envelope 1
17501117	4.65	4.21	1.36	0.004394	0.003673	0.32915	0.218481	Gm19744	predicted gene, 19744
17412717	6.46	6.03	1.36	0.167939	0.360206	0.645553	0.721789	Gm22732	predicted gene, 22732 [Source:MGI Symbol;Acc:MGI:5452509]
17333549	5.26	4.82	1.36	0.000529	5.5e-05	0.208044	0.056399	A930024N18Rik	RIKEN cDNA A930024N18 gene [Source:MGI Symbol;Acc:MGI:4360907]
17306396	5.76	5.31	1.36	0.009504	0.033267	0.378591	0.455427	Ajuba	ajuba LIM protein
17369487	5.19	4.75	1.36	0.743758	0.701561	0.918324	0.86613	Ass1	argininosuccinate synthetase 1
17237006	5.56	5.12	1.36	0.038225	0.03138	0.529165	0.449076	Mgat4c	MGAT4 family, member C
17267667	5.18	4.74	1.36	0.016573	0.008077	0.426996	0.285918	Ankfn1	ankyrin-repeat and fibronectin type III domain containing 1
17236179	5.16	4.72	1.36	0.173948	0.222817	0.649172	0.657767	Gm15990	predicted gene 15990 [Source:MGI Symbol;Acc:MGI:3801993]
17250322	4.01	3.57	1.36	0.279941	0.490636	0.700952	0.773415	1810063I02Rik	RIKEN cDNA 1810063I02 gene
17467144	4.39	3.94	1.36	0.204834	0.310189	0.667059	0.699671	Vmn1r7	vomeronasal 1 receptor 7
17535774	3.78	3.34	1.36	0.156191	0.188771	0.640748	0.638298	Snora70	small nucleolar RNA, H/ACA box 70; ribosomal protein L10
17517073	6.13	5.68	1.36	0.089679	0.076683	0.609114	0.542459	Drd2	dopamine receptor D2
17548534	5.79	5.35	1.36	0.011617	0.008808	0.395362	0.290879
17294411	6.15	5.7	1.36	0.62872	0.819333	0.866993	0.918149	LOC102632416	zinc finger protein 431-like
17525218	6.64	6.2	1.36	0.105375	0.173124	0.612639	0.627987
17265062	6.78	6.34	1.36	0.009182	0.003028	0.377729	0.200702	2810408A11Rik	RIKEN cDNA 2810408A11 gene
17298556	6.44	6	1.36	0.001463	0.003001	0.268944	0.200701	Ogdhl	oxoglutarate dehydrogenase-like
17503972	6.94	6.49	1.36	0.043943	0.046468	0.547057	0.503032	Mir138-2	microRNA 138-2
17246345	6.34	5.9	1.36	0.353729	0.503608	0.737785	0.77815	Ormdl2	ORM1-like 2 (S. cerevisiae)
17391920	7.26	6.81	1.36	0.064993	0.042055	0.582076	0.491366	Rassf2	Ras association (RalGDS/AF-6) domain family member 2
17478587	6.31	5.86	1.36	0.092866	0.105689	0.609114	0.572976	A230056P14Rik	RIKEN cDNA A230056P14 gene
17528744	3.05	2.61	1.36	0.248313	0.331181	0.68627	0.707739	Gm25163	predicted gene, 25163 [Source:MGI Symbol;Acc:MGI:5454940]
17414408	5.72	5.27	1.36	0.134856	0.089376	0.629055	0.556304	Zkscan16	zinc finger with KRAB and SCAN domains 16
17536381	3.61	3.17	1.36	0.861514	0.696526	0.959582	0.864741	Gm14925	predicted gene 14925 [Source:MGI Symbol;Acc:MGI:3801742]
17395345	10.91	10.47	1.36	0.000578	0.00221	0.208044	0.18372	Gm14308	predicted gene 14308; predicted gene 14430; predicted gene 14434; predicted gene 4724; predicted gene 11007; predicted gene 6710; predicted gene 14391
17477946	5.33	4.89	1.36	0.149005	0.193239	0.635813	0.639852	Mamstr	MEF2 activating motif and SAP domain containing transcriptional regulator
17236150	4.68	4.23	1.36	0.004894	0.005588	0.341996	0.252597	Ascl4	achaete-scute complex homolog 4 (Drosophila)
17437803	7.91	7.46	1.36	0.000742	0.006236	0.221732	0.26562	N4bp2	NEDD4 binding protein 2
17531751	8.86	8.42	1.36	0.032532	0.06901	0.513639	0.531946	Arpp21	cyclic AMP-regulated phosphoprotein, 21
17325581	7.03	6.59	1.36	0.208915	0.209592	0.668691	0.649995	Cox17	cytochrome c oxidase assembly protein 17
17293607	7.3	6.86	1.36	0.00696	0.003379	0.365367	0.212575	Ptch1	patched homolog 1
17348489	5.15	4.71	1.36	0.004845	0.001763	0.340826	0.167855	3110002H16Rik	RIKEN cDNA 3110002H16 gene
17439842	7.62	7.18	1.36	0.002551	0.047278	0.293403	0.503032	Pkd2	polycystic kidney disease 2
17475231	8.42	7.98	1.36	0.002799	0.010352	0.30531	0.307898	Tmem145	transmembrane protein 145
17342916	5.56	5.11	1.36	0.062269	0.044057	0.579358	0.500408	Slc26a8	solute carrier family 26, member 8
17507605	7.37	6.93	1.36	0.008549	0.003219	0.377369	0.20635	Gas6	growth arrest specific 6
17493461	6.62	6.18	1.36	0.008619	0.002342	0.377729	0.185504	Aqp11	aquaporin 11
17361032	8.86	8.42	1.36	0.337089	0.264826	0.729062	0.68021	Ndufs8	NADH dehydrogenase (ubiquinone) Fe-S protein 8
17462437	5.49	5.05	1.36	0.070494	0.027757	0.593976	0.434038	Usp18	ubiquitin specific peptidase 18
17229729	7.71	7.27	1.36	0.496322	0.290283	0.806164	0.692301	Nit1	nitrilase 1
17460494	7.83	7.39	1.36	0.343294	0.281503	0.731941	0.688452	Nfu1	NFU1 iron-sulfur cluster scaffold homolog (S. cerevisiae)
17233600	6.81	6.37	1.36	0.048649	0.010205	0.561447	0.306666	Ascc1	activating signal cointegrator 1 complex subunit 1
17212900	5.23	4.79	1.36	0.1161	0.054762	0.621035	0.514423	Gm10561	predicted gene 10561
17517368	5.1	4.66	1.36	0.044464	0.025527	0.547835	0.418124	Gldn	gliomedin
17330815	9.64	9.2	1.36	0.014688	0.006351	0.414349	0.266189	Dzip3	DAZ interacting protein 3, zinc finger
17290056	7.32	6.87	1.36	0.398714	0.158328	0.753979	0.617631	Mocs2	molybdenum cofactor synthesis 2
17434210	8.78	8.34	1.36	0.123795	0.047329	0.624809	0.503088	Gm13306	predicted gene 13306; chemokine (C-C motif) ligand 27b; predicted gene 2506
17467300	2.91	2.47	1.36	0.472888	0.430356	0.794486	0.748679	Vmn1r35	vomeronasal 1 receptor 35
17259435	5.64	5.2	1.36	0.091865	0.038402	0.609114	0.480035	LOC105243654	uncharacterized LOC105243654; predicted gene, 17586 [Source:MGI Symbol;Acc:MGI:4937220]
17436210	7.94	7.5	1.36	0.212109	0.081861	0.670715	0.550019	Bre	brain and reproductive organ-expressed protein
17405737	8.63	8.19	1.36	0.107971	0.039957	0.614882	0.486704	Lxn	latexin
17435055	6.36	5.91	1.36	0.026406	0.000961	0.485376	0.142929	Gsap	gamma-secretase activating protein
17356216	6.36	5.91	1.36	0.01648	0.000566	0.426996	0.118225	Pcx	pyruvate carboxylase
17395973	6.56	6.12	1.36	0.106326	0.011852	0.613186	0.324089	1110015O18Rik	RIKEN cDNA 1110015O18 gene
17406979	8.09	7.64	1.36	0.023211	0.006276	0.467634	0.26562	Slc50a1	solute carrier family 50 (sugar transporter), member 1
17370485	6.5	6.05	1.36	0.017653	0.006592	0.431898	0.270309	Mir181b-2	microRNA 181b-2
17550562	8.03	7.6	1.35	0.152742	0.080641	0.63838	0.547294
17300145	5.42	4.99	1.35	0.223251	0.076509	0.676565	0.542277	Traj54	T cell receptor alpha joining 54
17277685	2.99	2.55	1.35	0.81432	0.785346	0.945127	0.901843	Gm2042	predicted gene 2042
17514662	3.09	2.65	1.35	0.106887	0.159733	0.613308	0.618086	Gm22815	predicted gene, 22815 [Source:MGI Symbol;Acc:MGI:5452592]
17463795	4.87	4.43	1.35	0.109037	0.084325	0.615556	0.551216	Gm22892	predicted gene, 22892 [Source:MGI Symbol;Acc:MGI:5452669]
17459327	5.75	5.32	1.35	0.163662	0.099053	0.642982	0.568731	Igkv2-116	immunoglobulin kappa variable 2-116
17459377	3.92	3.49	1.35	0.118536	0.071868	0.621371	0.533927	Igkv6-25	immunoglobulin kappa chain variable 6-25
17445451	5.04	4.6	1.35	0.157359	0.125592	0.641801	0.589033
17226364	4.98	4.55	1.35	0.078088	0.130928	0.604364	0.59483	Htr5b	5-hydroxytryptamine (serotonin) receptor 5B
17324471	4.84	4.4	1.35	0.10432	0.21565	0.612365	0.655103	Mir28a	microRNA 28a
17488370	4.16	3.72	1.35	0.158566	0.174362	0.641801	0.628194	BC089491	cDNA sequence BC089491
17507148	4.32	3.89	1.35	0.333282	0.275073	0.726839	0.685091	Clec4g	C-type lectin domain family 4, member g
17233507	4.51	4.08	1.35	0.27308	0.168221	0.698082	0.624209	BB019430	expressed sequence BB019430
17346074	4.66	4.23	1.35	0.041873	0.033615	0.54302	0.457658	Gm16712	predicted gene, 16712; zinc finger protein 119b
17246461	4.29	3.85	1.35	0.178096	0.308502	0.652346	0.699028	Olfr825	olfactory receptor 825
17440201	6.27	5.83	1.35	0.000287	0.002228	0.208044	0.18372	Pigg	phosphatidylinositol glycan anchor biosynthesis, class G
17535390	6.12	5.69	1.35	0.005525	0.004654	0.348945	0.234545	Prrg3	proline rich Gla (G-carboxyglutamic acid) 3 (transmembrane)
17366626	4.37	3.93	1.35	0.067352	0.067078	0.58638	0.531128	Gm26565	predicted gene, 26565 [Source:MGI Symbol;Acc:MGI:5477059]
17387578	5.88	5.45	1.35	0.062941	0.222416	0.57964	0.657661	Olfr988	olfactory receptor 988
17460762	3.21	2.77	1.35	0.086553	0.100965	0.609114	0.569992	Vmn1r51	vomeronasal 1 receptor 51
17463724	6.5	6.06	1.35	0.021231	0.01196	0.458119	0.324953	1190002F15Rik	RIKEN cDNA 1190002F15 gene
17288780	5.9	5.46	1.35	0.077644	0.099686	0.604364	0.569508	Mctp1	multiple C2 domains, transmembrane 1
17320842	3.21	2.78	1.35	0.488908	0.679561	0.801925	0.858719	Gm24668	predicted gene, 24668 [Source:MGI Symbol;Acc:MGI:5454445]
17351351	9.22	8.79	1.35	0.000345	0.001486	0.208044	0.158066	Zfp532	zinc finger protein 532
17361654	6.03	5.59	1.35	0.024731	0.184712	0.478478	0.635702	1700020D05Rik	RIKEN cDNA 1700020D05 gene
17283084	2.53	2.1	1.35	0.236022	0.323747	0.68026	0.705507
17490909	5.84	5.4	1.35	0.696239	0.85908	0.898367	0.935516
17550038	2.66	2.23	1.35	0.107471	0.086603	0.613948	0.553158
17491712	3.56	3.13	1.35	0.03397	0.119115	0.518129	0.583129	Mir344d-3	microRNA 344d-3
17256991	6.74	6.3	1.35	0.005438	0.033169	0.348455	0.455182	Adam11	a disintegrin and metallopeptidase domain 11
17481342	3.9	3.47	1.35	0.110521	0.15214	0.617683	0.61271	Olfr669	olfactory receptor 669
17532433	3.62	3.19	1.35	0.314056	0.483618	0.716392	0.770372	Gm26797	predicted gene, 26797 [Source:MGI Symbol;Acc:MGI:5477291]
17294793	4.89	4.45	1.35	0.046632	0.03626	0.554029	0.47116	A830009L08Rik	RIKEN cDNA A830009L08 gene
17528772	7.88	7.45	1.35	0.201226	0.263677	0.664511	0.679535
17445089	8.6	8.17	1.35	0.001883	0.009208	0.2765	0.29543	Fry	furry homolog (Drosophila)
17460536	3.96	3.52	1.35	0.025788	0.014817	0.483414	0.349611	n-R5s164	nuclear encoded rRNA 5S 164 [Source:MGI Symbol;Acc:MGI:4422028]
17474105	7.83	7.4	1.35	0.025066	0.021569	0.481064	0.39854	Zc3h4	zinc finger CCCH-type containing 4
17509315	9.07	8.63	1.35	0.001305	0.009582	0.268944	0.300009	Tenm3	teneurin transmembrane protein 3
17507924	3.52	3.08	1.35	0.067735	0.076397	0.58726	0.542277	Gm24423	predicted gene, 24423 [Source:MGI Symbol;Acc:MGI:5454200]
17493467	6.51	6.07	1.35	0.019293	0.011112	0.444642	0.316446	Myo7a	myosin VIIA
17252721	4.5	4.07	1.35	0.121599	0.085199	0.623907	0.552177	Olfr390	olfactory receptor 390
17463829	7.37	6.94	1.35	0.01522	0.009308	0.418381	0.297094	Atf7ip	activating transcription factor 7 interacting protein
17477968	8.31	7.89	1.35	0.010167	0.007309	0.384341	0.27658	Car11	carbonic anhydrase 11
17398721	2.99	2.56	1.35	0.072901	0.110765	0.59605	0.576869	Gm23376	predicted gene, 23376 [Source:MGI Symbol;Acc:MGI:5453153]
17501482	2.85	2.42	1.35	0.130734	0.233489	0.628321	0.664626	Gm22324	predicted gene, 22324 [Source:MGI Symbol;Acc:MGI:5452101]
17259078	6.15	5.72	1.35	0.020872	0.007889	0.457795	0.282694	Rnf213	ring finger protein 213
17302832	8.88	8.44	1.35	0.007892	0.013265	0.372859	0.335975	B930095G15Rik	RIKEN cDNA B930095G15 gene
17395304	8.55	8.13	1.35	0.010528	0.028275	0.387857	0.43787	Gm14325	predicted gene 14325; predicted gene 14326
17263877	7.48	7.05	1.35	0.179475	0.13765	0.652984	0.600587	Prpsap2	phosphoribosyl pyrophosphate synthetase-associated protein 2
17309097	5.27	4.83	1.35	0.055478	0.021012	0.573026	0.393221	Gm22970	predicted gene, 22970 [Source:MGI Symbol;Acc:MGI:5452747]
17311428	7.19	6.76	1.35	0.104828	0.065061	0.612639	0.528633	Ebag9	estrogen receptor-binding fragment-associated gene 9
17351811	6.81	6.38	1.35	0.079442	0.051075	0.606527	0.511216	Acaa2	acetyl-Coenzyme A acyltransferase 2 (mitochondrial 3-oxoacyl-Coenzyme A thiolase)
17344126	5.02	4.59	1.35	0.081661	0.163819	0.607734	0.620817	Hspa1b	heat shock protein 1B; heat shock protein 1A
17227105	6.19	5.75	1.35	0.007307	0.04966	0.369085	0.509194	Ppfia4	protein tyrosine phosphatase, receptor type, f polypeptide (PTPRF), interacting protein (liprin), alpha 4
17388035	3.42	2.99	1.35	0.047992	0.063501	0.559667	0.525068	Olfr1271	olfactory receptor 1271
17329380	7.06	6.63	1.35	0.387614	0.248306	0.748714	0.672002	Rfc4	replication factor C (activator 1) 4
17255215	7.26	6.83	1.35	0.11478	0.037444	0.621035	0.477004	Ankrd40	ankyrin repeat domain 40
17381779	9.57	9.14	1.35	0.056027	0.036441	0.573026	0.472324	Rsu1	Ras suppressor protein 1
17515675	7.28	6.85	1.35	0.145518	0.235645	0.635539	0.665478	Gm15606	predicted gene 15606 [Source:MGI Symbol;Acc:MGI:3783053]
17390879	6.63	6.2	1.35	0.00073	0.001063	0.221732	0.143803	Fbn1	fibrillin 1
17413173	7.57	7.13	1.35	0.006322	0.001312	0.361388	0.152671	Phf24	PHD finger protein 24
17468102	9.13	8.7	1.35	0.163276	0.07997	0.642982	0.54582	Wbp1	WW domain binding protein 1
17276273	6.99	6.56	1.35	0.000497	0.015474	0.208044	0.355098	Slc38a6	solute carrier family 38, member 6
17543974	6.85	6.42	1.35	0.002637	0.001674	0.296111	0.163933	Magt1	magnesium transporter 1
17340084	6.71	6.27	1.35	0.133317	0.042731	0.629055	0.494518	Dync2li1	dynein cytoplasmic 2 light intermediate chain 1
17475809	5.04	4.61	1.35	0.368299	0.313266	0.739665	0.700486	Rps16	ribosomal protein S16
17214045	6.56	6.13	1.35	0.061087	0.036837	0.578142	0.474888	Tmem169	transmembrane protein 169
17417924	6.72	6.31	1.34	0.414212	0.461618	0.762833	0.762751	Rnu6-ps2	U6 small nuclear RNA, pseudogene 2 [Source:MGI Symbol;Acc:MGI:97991]
17339172	8.71	8.29	1.34	0.330849	0.40275	0.724727	0.737401	Gm23264	predicted gene, 23264 [Source:MGI Symbol;Acc:MGI:5453041]
17284702	4.89	4.47	1.34	0.516632	0.464844	0.816231	0.76401	Gm10421	predicted gene 10421
17288219	7.65	7.23	1.34	0.609908	0.749076	0.858048	0.884505	Gm10139	predicted gene 10139
17326781	5.96	5.54	1.34	0.572917	0.288134	0.842847	0.690755	Gm24508	predicted gene, 24508 [Source:MGI Symbol;Acc:MGI:5454285]
17474491	8.32	7.9	1.34	0.171881	0.446876	0.647419	0.756361	Snrpd2	small nuclear ribonucleoprotein D2
17313254	4.41	3.98	1.34	0.053127	0.073506	0.56853	0.536669	Mchr1	melanin-concentrating hormone receptor 1
17269220	3.91	3.49	1.34	0.049872	0.053305	0.563892	0.513854	Gm11595	predicted gene 11595
17525088	2.77	2.35	1.34	0.068892	0.153579	0.59076	0.613817	Gm25346	predicted gene, 25346 [Source:MGI Symbol;Acc:MGI:5455123]
17514340	11.02	10.6	1.34	0.05208	0.15643	0.567772	0.61589	Gm10718	predicted gene 10718 [Source:MGI Symbol;Acc:MGI:3642028]
17358836	4.72	4.3	1.34	0.159481	0.189237	0.641836	0.638298	Gm22082	predicted gene, 22082 [Source:MGI Symbol;Acc:MGI:5451859]
17284700	2.55	2.13	1.34	0.269133	0.347193	0.696146	0.715844	Gm25112	predicted gene, 25112 [Source:MGI Symbol;Acc:MGI:5454889]
17432912	6.98	6.56	1.34	0.001841	0.001566	0.272349	0.159664	Fbxo6	F-box protein 6
17504380	4.78	4.36	1.34	0.02068	0.011503	0.457523	0.322326	A330008L17Rik	RIKEN cDNA A330008L17 gene
17542967	3.49	3.07	1.34	0.187352	0.178103	0.658348	0.631795	Gm16462	predicted gene 16462
17418724	5.33	4.91	1.34	0.0298	0.01586	0.501968	0.355935	Gm12942	predicted gene 12942
17294677	4.45	4.03	1.34	0.286889	0.339421	0.703637	0.712664	LOC105245566	uncharacterized LOC105245566; predicted gene, 17259 [Source:MGI Symbol;Acc:MGI:4936893]
17415971	6.89	6.46	1.34	0.006714	0.095622	0.363732	0.564463
17429674	5.61	5.19	1.34	0.09557	0.106445	0.609114	0.572976	Bmp8a	bone morphogenetic protein 8a
17463434	5.93	5.51	1.34	0.007341	0.002231	0.369085	0.18372	Gm10069	predicted gene 10069
17257327	4.27	3.85	1.34	0.071512	0.103134	0.594415	0.571794
17365474	3.33	2.91	1.34	0.066306	0.080408	0.585527	0.546721	Gm6970	predicted gene 6970 [Source:MGI Symbol;Acc:MGI:3645322]
17536420	5.8	5.38	1.34	0.008733	0.038064	0.377729	0.479364	Gpr165	G protein-coupled receptor 165
17395277	9.02	8.6	1.34	0.018214	0.058547	0.439253	0.520738	Gm14288	predicted gene 14288; predicted gene 14440
17334178	5.84	5.42	1.34	0.49895	0.655222	0.807324	0.846853	Dcpp3	demilune cell and parotid protein 3
17218907	6.86	6.44	1.34	0.038024	0.01971	0.528936	0.384293	Nme7	NME/NM23 family member 7
17311853	6	5.57	1.34	0.096653	0.077646	0.609114	0.543809	Pvt1	plasmacytoma variant translocation 1
17251439	3.31	2.89	1.34	0.053317	0.02892	0.56853	0.442478	Gm22608	predicted gene, 22608 [Source:MGI Symbol;Acc:MGI:5452385]
17238852	6.25	5.83	1.34	0.016531	0.010303	0.426996	0.306977	Syne1	spectrin repeat containing, nuclear envelope 1
17241512	7.84	7.42	1.34	0.009549	0.004255	0.378591	0.228265	Tet1	tet methylcytosine dioxygenase 1
17392414	6.43	6.01	1.34	0.001263	0.000366	0.268944	0.10594	Dzank1	double zinc ribbon and ankyrin repeat domains 1
17452430	6.92	6.5	1.34	0.000278	0.000496	0.208044	0.111082	Ift81	intraflagellar transport 81
17225811	8.47	8.05	1.34	0.069927	0.140122	0.592678	0.603399	Gm23181	predicted gene, 23181 [Source:MGI Symbol;Acc:MGI:5452958]
17264021	8.76	8.34	1.34	0.119558	0.067978	0.621371	0.531128	Cenpv	centromere protein V
17395260	10.25	9.83	1.34	0.000418	0.003084	0.208044	0.20282	Gm14308	predicted gene 14308; predicted gene 14430; predicted gene 14434; predicted gene 4724; predicted gene 11007
17281895	6.4	5.98	1.34	0.150805	0.110198	0.63722	0.576166	Trmt5	TRM5 tRNA methyltransferase 5
17263789	6.61	6.19	1.34	0.004361	0.00168	0.328988	0.164052	Rnf112	ring finger protein 112
17246337	7.18	6.76	1.34	0.031837	0.010568	0.512206	0.310353	Tmem198b	transmembrane protein 198b
17542781	5.25	4.84	1.34	0.004589	0.009756	0.334598	0.301999	F8	coagulation factor VIII
17526674	7.61	7.19	1.34	0.136757	0.097583	0.629055	0.566623	Rexo2	REX2, RNA exonuclease 2 homolog (S. cerevisiae)
17526929	7.7	7.28	1.34	0.333041	0.153801	0.726721	0.613848	1110032A03Rik	RIKEN cDNA 1110032A03 gene
17446836	8.68	8.26	1.34	0.166874	0.054946	0.644895	0.514423	Mpv17	MpV17 mitochondrial inner membrane protein
17457063	8.98	8.56	1.34	0.0035	0.000247	0.31263	0.092013	Exoc4	exocyst complex component 4
17531176	6.6	6.18	1.34	0.011485	0.001572	0.395298	0.159881	Tcta	T cell leukemia translocation altered gene
17267745	5.93	5.51	1.34	0.062679	0.016384	0.57964	0.357966	Tom1l1	target of myb1-like 1 (chicken)
17246310	6.63	6.2	1.34	0.020484	0.020213	0.456455	0.389474	Dgka	diacylglycerol kinase, alpha
17325651	8.16	7.74	1.34	0.013299	0.002895	0.402604	0.198411	Igsf11	immunoglobulin superfamily, member 11
17233489	5.99	5.57	1.34	0.010597	0.0525	0.388599	0.512598	Ccdc138	coiled-coil domain containing 138
17286870	6.81	6.38	1.34	0.043887	0.003761	0.546958	0.219708	Sirt5	sirtuin 5
17284334	3.42	2.99	1.34	0.306003	0.068338	0.712788	0.531128	Ighg	Immunoglobulin heavy chain (gamma polypeptide); immunoglobulin heavy constant gamma 2B
17521211	6.24	5.82	1.34	0.044745	0.034567	0.548468	0.46276	Abhd14b	abhydrolase domain containing 14b
17224180	8.91	8.49	1.34	0.016855	0.001536	0.427927	0.158821	Igfbp5	insulin-like growth factor binding protein 5
17532647	8.04	7.63	1.33	0.103771	0.095965	0.612365	0.565063	mt-Ts1	mitochondrially encoded tRNA serine 1 [Source:MGI Symbol;Acc:MGI:102475]
17501217	5.05	4.64	1.33	0.196711	0.174245	0.664302	0.628194
17287243	10.08	9.67	1.33	0.310572	0.526256	0.714633	0.787117	Gm25394	predicted gene, 25394 [Source:MGI Symbol;Acc:MGI:5455171]
17330497	8.15	7.74	1.33	0.275425	0.354476	0.699304	0.718803	Gm25989	predicted gene, 25989 [Source:MGI Symbol;Acc:MGI:5455766]
17401999	8.07	7.65	1.33	0.136725	0.184575	0.629055	0.635702	Mir669n	microRNA 669n
17496013	3.75	3.33	1.33	0.001424	0.021868	0.268944	0.399556	Gm23559	predicted gene, 23559 [Source:MGI Symbol;Acc:MGI:5453336]
17550580	5.99	5.58	1.33	0.085003	0.314372	0.609114	0.700746
17302953	3.06	2.65	1.33	0.351784	0.448116	0.736469	0.756551	Gm25272	predicted gene, 25272 [Source:MGI Symbol;Acc:MGI:5455049]
17507306	4.74	4.33	1.33	0.606884	0.522924	0.856661	0.785711	n-R5s93	nuclear encoded rRNA 5S 93 [Source:MGI Symbol;Acc:MGI:4421941]
17280687	3.4	2.99	1.33	0.450704	0.523992	0.78325	0.786085	Gm23529	predicted gene, 23529 [Source:MGI Symbol;Acc:MGI:5453306]
17238844	6.13	5.72	1.33	0.010777	0.004623	0.389638	0.234545	Syne1	spectrin repeat containing, nuclear envelope 1
17325736	6.18	5.77	1.33	0.013722	0.006332	0.40567	0.266088	Ccdc191	coiled-coil domain containing 191
17486351	5.96	5.55	1.33	0.01534	0.007293	0.419349	0.27627	Vmn2r46	vomeronasal 2, receptor 46
17486367	5.96	5.55	1.33	0.01534	0.007293	0.419349	0.27627	Vmn2r46	vomeronasal 2, receptor 46
17492194	7.4	6.99	1.33	0.152261	0.484042	0.638199	0.770428
17549670	5.65	5.23	1.33	0.046822	0.036813	0.555069	0.47475
17343580	9.69	9.28	1.33	0.015716	0.015366	0.422607	0.354849	Hnrnpm	heterogeneous nuclear ribonucleoprotein M
17548894	4.89	4.48	1.33	0.039708	0.035432	0.533441	0.467083	Rhno1	RAD9-HUS1-RAD1 interacting nuclear orphan 1
17503903	5.57	5.16	1.33	0.088799	0.075856	0.609114	0.540445
17418154	4.41	4	1.33	0.037	0.026642	0.527366	0.427767	Oxct2b	3-oxoacid CoA transferase 2B
17229851	5.15	4.73	1.33	0.123858	0.140328	0.624947	0.603418	Casq1	calsequestrin 1
17474621	4.93	4.52	1.33	0.074677	0.119904	0.599282	0.583231	Ckm	creatine kinase, muscle
17345422	7.09	6.68	1.33	0.010081	0.01495	0.383474	0.351548	Cul9	cullin 9
17392821	4.73	4.32	1.33	0.0497	0.148718	0.563892	0.610123	4921509C19Rik	RIKEN cDNA 4921509C19 gene
17515344	6.99	6.58	1.33	0.036536	0.047024	0.524438	0.503032	Ccdc159	coiled-coil domain containing 159
17497713	4.66	4.25	1.33	0.315487	0.435133	0.717109	0.750224	Ifitm2	interferon induced transmembrane protein 2
17238922	7.42	7.01	1.33	0.022641	0.028537	0.464124	0.440339	Syne1	spectrin repeat containing, nuclear envelope 1
17416596	3.66	3.25	1.33	0.084288	0.066523	0.609114	0.530304	4930407G08Rik	RIKEN cDNA 4930407G08 gene
17281791	6.14	5.73	1.33	0.011145	0.006762	0.390735	0.271754	L3hypdh	L-3-hydroxyproline dehydratase (trans-)
17532489	4.57	4.16	1.33	0.050356	0.071643	0.564433	0.533545
17391373	6.02	5.61	1.33	0.221106	0.209504	0.675108	0.649995	1500011K16Rik	RIKEN cDNA 1500011K16 gene
17274670	9.58	9.16	1.33	0.00411	0.006709	0.326285	0.271754	Myt1l	myelin transcription factor 1-like
17222465	8.89	8.48	1.33	0.006686	0.012732	0.363732	0.331236	Aff3	AF4/FMR2 family, member 3
17279640	8.31	7.89	1.33	0.007338	0.002254	0.369085	0.18372	Ptprn2	protein tyrosine phosphatase, receptor type, N polypeptide 2
17219766	8.22	7.81	1.33	0.010772	0.056313	0.389638	0.518587	Fmn2	formin 2
17240817	6.81	6.4	1.33	0.191239	0.206115	0.661212	0.648542
17376723	5.57	5.16	1.33	0.138889	0.107069	0.630863	0.5736	Platr3	pluripotency associated transcript 3
17446767	6.51	6.1	1.33	0.097202	0.061928	0.609466	0.523361	Cgref1	cell growth regulator with EF hand domain 1
17309580	8.53	8.12	1.33	0.007403	0.002801	0.369085	0.195702	Dock9	dedicator of cytokinesis 9
17248064	7.24	6.83	1.33	0.00061	0.000656	0.208044	0.122936	Mtif2	mitochondrial translational initiation factor 2
17438832	7.72	7.31	1.33	0.00479	0.000754	0.338389	0.129879	Slc4a4	solute carrier family 4 (anion exchanger), member 4
17492466	6.66	6.25	1.33	0.023764	0.010489	0.472936	0.309518	Arpin	actin-related protein 2/3 complex inhibitor
17535922	6.3	5.89	1.33	0.275799	0.264451	0.699476	0.679956	Gm6897	predicted pseudogene 6897
17295308	7.44	7.03	1.33	0.037687	0.008487	0.528509	0.288566	Arhgef28	Rho guanine nucleotide exchange factor (GEF) 28
17322735	7.72	7.3	1.33	0.395335	0.326866	0.752497	0.706189	Mettl22	methyltransferase like 22
17234345	4.53	4.12	1.33	0.801478	0.937388	0.940849	0.970409	Gm5779	ribosomal protein, large, P0 pseudogene
17518500	5.97	5.55	1.33	0.214803	0.106059	0.671703	0.572976	Parp16	poly (ADP-ribose) polymerase family, member 16
17398052	5.65	5.24	1.33	0.007737	0.008769	0.370947	0.290879	Kcnab1	potassium voltage-gated channel, shaker-related subfamily, beta member 1
17229629	8.48	8.06	1.33	0.504303	0.319126	0.808799	0.702515	Sdhc	succinate dehydrogenase complex, subunit C, integral membrane protein
17434497	7.37	6.96	1.33	0.089085	0.033365	0.609114	0.456407	Sri	sorcin
17421588	6.17	5.76	1.33	0.025318	0.001848	0.481671	0.173603	Fbxo2	F-box protein 2
17352862	5.55	5.15	1.33	0.070078	0.016205	0.593112	0.357521	Aqp4	aquaporin 4
17320581	4.82	4.42	1.32	0.045154	0.10681	0.549828	0.573358	Gm24415	predicted gene, 24415 [Source:MGI Symbol;Acc:MGI:5454192]
17446028	4.65	4.25	1.32	0.179773	0.267133	0.652984	0.681614
17428712	3.22	2.82	1.32	0.786458	0.259309	0.934822	0.67716
17542941	2.71	2.32	1.32	0.633672	0.282569	0.869291	0.68869	Gm14743	predicted gene 14743
17407188	8.93	8.54	1.32	0.121477	0.187463	0.623855	0.637544	Gm24046	predicted gene, 24046 [Source:MGI Symbol;Acc:MGI:5453823]
17269281	5	4.6	1.32	0.035994	0.049279	0.523222	0.509084	Krt33b	keratin 33B
17503222	4.19	3.79	1.32	0.069966	0.064764	0.592678	0.528161	1700122E12Rik	RIKEN cDNA 1700122E12 gene
17323818	3.43	3.03	1.32	0.815982	0.484044	0.945834	0.770428	Gm22158	predicted gene, 22158 [Source:MGI Symbol;Acc:MGI:5451935]
17392848	3.29	2.89	1.32	0.679042	0.804498	0.89112	0.91085	Rad21l	RAD21-like (S. pombe)
17355078	3.22	2.82	1.32	0.152538	0.178229	0.638221	0.631795	Gm25150	predicted gene, 25150 [Source:MGI Symbol;Acc:MGI:5454927]
17363044	4.56	4.16	1.32	0.062137	0.070776	0.578966	0.532923	Olfr1417	olfactory receptor 1417
17384559	3.88	3.48	1.32	0.315582	0.376632	0.717212	0.727353	Olfr341	olfactory receptor 341
17546790	9.23	8.83	1.32	0.084246	0.123478	0.609114	0.586671	n-R5s1	nuclear encoded rRNA 5S 1 [Source:MGI Symbol;Acc:MGI:4421733]
17372788	3.58	3.18	1.32	0.637741	0.820041	0.870765	0.918408	Olfr1031	olfactory receptor 1031
17427073	5.97	5.57	1.32	0.041639	0.030795	0.54184	0.447836	Ifna14	interferon alpha 14
17343688	5.34	4.94	1.32	0.009867	0.011701	0.382631	0.323724	B3galt4	UDP-Gal:betaGlcNAc beta 1,3-galactosyltransferase, polypeptide 4
17228941	5.35	4.95	1.32	0.105204	0.390876	0.612639	0.732972
17238850	5.68	5.28	1.32	0.001921	0.000451	0.278208	0.11052	Syne1	spectrin repeat containing, nuclear envelope 1
17262297	6.07	5.67	1.32	0.068595	0.09617	0.589527	0.565063	Gm12195	predicted gene 12195 [Source:MGI Symbol;Acc:MGI:3651100]
17461486	6.39	5.99	1.32	0.208523	0.353721	0.668366	0.718483
17501807	8.4	8	1.32	0.036183	0.037154	0.523222	0.476894
17514330	8.74	8.35	1.32	0.099237	0.367955	0.611255	0.724088	Gm10719	predicted gene 10719 [Source:MGI Symbol;Acc:MGI:3641690]; predicted gene 10721 [Source:MGI Symbol;Acc:MGI:3641688]; predicted gene 10718 [Source:MGI Symbol;Acc:MGI:3642028]
17361178	4.53	4.13	1.32	0.023043	0.018959	0.466167	0.377452
17516274	4.31	3.92	1.32	0.002581	0.024852	0.29555	0.414571	Olfr961	olfactory receptor 961
17542925	3.03	2.62	1.32	0.014949	0.054491	0.416596	0.514423	5430402E10Rik	RIKEN cDNA 5430402E10 gene
17509125	3.09	2.68	1.32	0.168448	0.270483	0.645553	0.682033	Gm25309	predicted gene, 25309 [Source:MGI Symbol;Acc:MGI:5455086]
17241618	6.22	5.82	1.32	0.014516	0.006562	0.413716	0.270309	1110002J07Rik	RIKEN cDNA 1110002J07 gene
17368212	6.68	6.28	1.32	0.003125	0.005012	0.307246	0.240286	Kcnt1	potassium channel, subfamily T, member 1
17375665	6.5	6.1	1.32	0.040694	0.024243	0.535625	0.411767	Galk2	galactokinase 2
17291136	5.79	5.39	1.32	0.217333	0.233399	0.672703	0.664551	C230035I16Rik	RIKEN cDNA C230035I16 gene
17370804	5.62	5.23	1.32	0.263581	0.128691	0.694733	0.592397	Bloc1s2-ps	biogenesis of lysosomal organelles complex-1, subunit 2, pseudogene
17540574	3.99	3.59	1.32	0.021841	0.008788	0.459048	0.290879	4930453H23Rik	RIKEN cDNA 4930453H23 gene
17289675	5.76	5.36	1.32	0.072209	0.0821	0.595217	0.550019	3830408C21Rik	RIKEN cDNA 3830408C21 gene
17446095	7.28	6.88	1.32	0.178703	0.233669	0.652777	0.66485	Tomm7	translocase of outer mitochondrial membrane 7 homolog (yeast)
17265710	6.56	6.16	1.32	0.037528	0.020022	0.528489	0.387604	Cyb5d2	cytochrome b5 domain containing 2
17381200	6.55	6.15	1.32	0.849253	0.654661	0.95637	0.846563	Rpp38	ribonuclease P/MRP 38 subunit
17370420	5.41	5.01	1.32	0.053941	0.048978	0.570288	0.508331	Crb2	crumbs family member 2
17371212	3.46	3.06	1.32	0.214102	0.188515	0.671309	0.638205	Gm13569	predicted gene 13569 [Source:MGI Symbol;Acc:MGI:3649495]
17367036	4.07	3.67	1.32	0.113268	0.087826	0.620071	0.55454	Pter	phosphotriesterase related
17275296	3.53	3.13	1.32	0.0448	0.022996	0.548468	0.407755	Gm22076	predicted gene, 22076 [Source:MGI Symbol;Acc:MGI:5451853]
17487208	5.08	4.68	1.32	0.053521	0.033774	0.56853	0.458003	Gm26802	predicted gene, 26802
17479041	6.79	6.39	1.32	0.005768	0.015334	0.352919	0.354849	Adamts17	a disintegrin-like and metallopeptidase (reprolysin type) with thrombospondin type 1 motif, 17
17240291	6.82	6.41	1.32	0.015174	0.008389	0.418381	0.287734	AA474331	expressed sequence AA474331
17484167	6.54	6.15	1.32	0.008785	0.004735	0.377729	0.23552	Dock1	dedicator of cytokinesis 1
17403224	4.83	4.42	1.32	0.283737	0.133428	0.702305	0.597124	Gbp7	guanylate binding protein 7
17284358	3.54	3.14	1.32	0.954964	0.386019	0.98783	0.730142	Ighj2	immunoglobulin heavy joining 2 [Source:MGI Symbol;Acc:MGI:4439803]
17326451	3.74	3.34	1.32	0.174702	0.120237	0.649651	0.583446	Olfr203	olfactory receptor 203
17522876	7.38	6.99	1.32	0.348624	0.138175	0.734626	0.600841	Eomes	eomesodermin homolog (Xenopus laevis)
17509537	6.22	5.82	1.32	0.000602	0.000415	0.208044	0.11052	Palld	palladin, cytoskeletal associated protein
17253830	4.94	4.54	1.32	0.026806	0.24794	0.487263	0.671775	Gm23293	predicted gene, 23293 [Source:MGI Symbol;Acc:MGI:5453070]
17288970	8.01	7.61	1.32	0.341997	0.17061	0.731633	0.626158	Ccnh	cyclin H
17408135	7.96	7.56	1.32	0.002105	0.000314	0.28079	0.099685	Gpr89	G protein-coupled receptor 89
17361638	8.19	7.79	1.32	0.06153	0.026964	0.578142	0.429147	Snx32	sorting nexin 32
17410617	4.53	4.13	1.32	0.105807	0.015449	0.612758	0.355098	Dapp1	dual adaptor for phosphotyrosine and 3-phosphoinositides 1
17258653	7.52	7.11	1.32	0.371676	0.215523	0.739665	0.655024	Mettl23	methyltransferase like 23; major facilitator superfamily domain containing 11
17476726	3.62	3.23	1.32	0.264098	0.132594	0.694733	0.59651	Gm22535	predicted gene, 22535 [Source:MGI Symbol;Acc:MGI:5452312]
17535434	8.97	8.57	1.32	0.149657	0.056522	0.636754	0.518971	Nsdhl	NAD(P) dependent steroid dehydrogenase-like
17244435	5.96	5.56	1.32	0.063031	0.02487	0.57964	0.414571	Cep83os	centrosomal protein 83, opposite strand
17225499	7.47	7.07	1.32	0.610017	0.170003	0.858062	0.625703	Hes6	hairy and enhancer of split 6
17535503	3.6	3.2	1.32	0.358622	0.153873	0.739665	0.613848	Xlr3b	X-linked lymphocyte-regulated 3B
17410390	8.22	7.81	1.32	0.47929	0.09125	0.797937	0.558674	Hadh	hydroxyacyl-Coenzyme A dehydrogenase
17533474	7.24	6.83	1.32	0.314741	0.103592	0.716805	0.572319	Maoa	monoamine oxidase A
17452552	6.34	5.94	1.32	0.04472	0.01029	0.548468	0.306855	Rhof	ras homolog gene family, member f
17340397	6.07	5.67	1.32	0.691006	0.041377	0.896345	0.488974	Gm6741	predicted gene 6741 [Source:MGI Symbol;Acc:MGI:3643504]
17284626	4.91	4.52	1.31	0.419715	0.300925	0.766837	0.694883	Ighv1-67	immunoglobulin heavy variable V1-67
17409647	5	4.61	1.31	0.107618	0.082682	0.614205	0.550765	Gm26344	predicted gene, 26344 [Source:MGI Symbol;Acc:MGI:5456121]
17367738	3.97	3.58	1.31	0.828624	0.465726	0.949976	0.764391
17284591	5.66	5.27	1.31	0.108549	0.112813	0.615029	0.577493	Ighv1-56	immunoglobulin heavy variable 1-56
17269250	6.04	5.65	1.31	0.02669	0.018304	0.487263	0.372724	Gm11564	predicted gene 11564
17425878	2.92	2.53	1.31	0.057632	0.058387	0.573665	0.520738	Mup4	major urinary protein 4
17211524	7.4	7.01	1.31	0.036347	0.144483	0.523682	0.606914
17450672	5.88	5.49	1.31	0.041212	0.046284	0.539216	0.503032	Gm26692	predicted gene, 26692 [Source:MGI Symbol;Acc:MGI:5477186]
17500507	4.68	4.29	1.31	0.012659	0.013983	0.401635	0.343868	Gm26632	predicted gene, 26632
17406686	5.14	4.75	1.31	0.15526	0.121733	0.639729	0.584804	Gm25641	predicted gene, 25641 [Source:MGI Symbol;Acc:MGI:5455418]
17377418	6.98	6.59	1.31	0.011391	0.03098	0.394334	0.447836
17413094	7.36	6.97	1.31	0.064102	0.093943	0.580605	0.562126	Fam205a2	family with sequence similarity 205, member A2; family with sequence similarity 205, member A4; family with sequence similarity 205, member A3
17424415	7.36	6.97	1.31	0.064102	0.093943	0.580605	0.562126	Fam205a2	family with sequence similarity 205, member A2; family with sequence similarity 205, member A4; family with sequence similarity 205, member A3
17337618	4.77	4.38	1.31	0.903189	0.642053	0.973098	0.840857	Olfr128	olfactory receptor 128
17227103	3.51	3.12	1.31	0.309449	0.389906	0.714451	0.732391	Gm24517	predicted gene, 24517 [Source:MGI Symbol;Acc:MGI:5454294]
17356517	4.92	4.52	1.31	0.146524	0.170149	0.635584	0.625839	Kcnk7	potassium channel, subfamily K, member 7
17549946	3.51	3.12	1.31	0.309449	0.389906	0.714451	0.732391
17445895	5.73	5.35	1.31	0.054578	0.104496	0.572729	0.572499
17514352	9.03	8.64	1.31	0.197779	0.642299	0.664511	0.840882	Gm10715	predicted gene 10715 [Source:MGI Symbol;Acc:MGI:3642376]; predicted gene, 17535 [Source:MGI Symbol;Acc:MGI:4937169]; predicted gene 10717 [Source:MGI Symbol;Acc:MGI:3642031]
17355248	6.13	5.74	1.31	0.034393	0.033804	0.519945	0.458238	Gm26910	predicted gene, 26910
17406890	5.53	5.14	1.31	0.555309	0.722878	0.834427	0.873341	Gm24403	predicted gene, 24403 [Source:MGI Symbol;Acc:MGI:5454180]
17403729	3.61	3.22	1.31	0.038651	0.090636	0.529564	0.557498
17279849	6.07	5.68	1.31	0.04643	0.060425	0.554029	0.520738	Fam228b	family with sequence similarity 228, member B
17455488	6.39	6	1.31	0.033999	0.076546	0.518129	0.542277	5730422E09Rik	RIKEN cDNA 5730422E09 gene; high mobility group box 1
17412402	6.62	6.23	1.31	0.094497	0.201984	0.609114	0.646439
17257329	2.99	2.6	1.31	0.103833	0.123101	0.612365	0.585801	Gm10842	predicted gene 10842 [Source:MGI Symbol;Acc:MGI:3642916]
17300231	6.21	5.82	1.31	0.666313	0.668264	0.885884	0.853269	Traj8	T cell receptor alpha joining 8
17341150	5.59	5.2	1.31	0.033599	0.030974	0.515303	0.447836	Gm3417	predicted gene 3417; predicted gene 3448
17525220	7.3	6.92	1.31	0.087529	0.111761	0.609114	0.577493	Gm15521	predicted gene 15521
17385750	2.64	2.24	1.31	0.016405	0.015576	0.426996	0.355488	Gm13565	predicted gene 13565 [Source:MGI Symbol;Acc:MGI:3649651]
17213166	5.8	5.41	1.31	0.005376	0.005379	0.347014	0.248004	Gm15834	predicted gene 15834
17256030	6.54	6.14	1.31	0.024564	0.0288	0.4776	0.442422	Gm12352	predicted gene 12352 [Source:MGI Symbol;Acc:MGI:3705172]
17279198	7.19	6.8	1.31	0.028042	0.026495	0.491294	0.426837	Apopt1	apoptogenic, mitochondrial 1
17303504	9.89	9.5	1.31	0.007591	0.006565	0.370452	0.270309	Cadps	Ca2+-dependent secretion activator
17359516	5.21	4.82	1.31	0.153001	0.246213	0.638608	0.670533	4933411K16Rik	RIKEN cDNA 4933411K16 gene
17413000	8.64	8.26	1.31	0.102176	0.246848	0.612365	0.670992	Gm3893	predicted gene 3893; predicted gene, 21093; predicted gene 3883; predicted gene 7819
17413075	9.95	9.57	1.31	0.084657	0.206825	0.609114	0.649002
17355135	5.64	5.25	1.31	0.005531	0.009984	0.348945	0.304563	Mc4r	melanocortin 4 receptor
17250178	7.01	6.63	1.31	0.071158	0.091833	0.594058	0.558767	Hist3h2a	histone cluster 3, H2a
17412962	9.83	9.45	1.31	0.085983	0.216162	0.609114	0.655291	Gm17167	predicted gene 17167; predicted gene, 29964; predicted gene, 21075; predicted gene 13301
17312939	8.26	7.87	1.31	0.478912	0.471908	0.797693	0.766173	Polr2f	polymerase (RNA) II (DNA directed) polypeptide F
17417842	2.85	2.47	1.31	0.174584	0.369246	0.649651	0.724529	Gm24352	predicted gene, 24352 [Source:MGI Symbol;Acc:MGI:5454129]
17465164	3.66	3.27	1.31	0.177537	0.161474	0.651923	0.620398	Rnf148	ring finger protein 148
17290921	7.93	7.55	1.31	0.018034	0.024055	0.437786	0.411517	Zkscan3	zinc finger with KRAB and SCAN domains 3
17477475	6.16	5.77	1.31	0.112584	0.154234	0.619169	0.613922	Aspdh	aspartate dehydrogenase domain containing
17514678	7.8	7.41	1.31	0.056111	0.030779	0.573026	0.447836	Maml2	mastermind like 2 (Drosophila)
17343678	9.13	8.74	1.31	0.367342	0.341513	0.739665	0.713475	Pfdn6	prefoldin subunit 6
17261750	7.19	6.79	1.31	0.043797	0.067909	0.546626	0.531128	Wwc1	WW, C2 and coiled-coil domain containing 1
17277609	7.78	7.39	1.31	0.223526	0.209064	0.676665	0.649879	Ahsa1	AHA1, activator of heat shock protein ATPase 1
17429826	5.81	5.42	1.31	0.056061	0.13375	0.573026	0.597127	D130007C19Rik	RIKEN cDNA D130007C19 gene; predicted gene, 40240
17238862	5.82	5.43	1.31	0.032219	0.016931	0.512206	0.362196	Syne1	spectrin repeat containing, nuclear envelope 1
17474067	7.64	7.24	1.31	0.001816	0.054353	0.272349	0.514423	Slc8a2	solute carrier family 8 (sodium/calcium exchanger), member 2
17474872	3.43	3.04	1.31	0.042131	0.044352	0.54345	0.500946	Vmn1r181	vomeronasal 1 receptor 181
17477116	7	6.6	1.31	0.025291	0.019006	0.481671	0.377794	Etfb	electron transferring flavoprotein, beta polypeptide
17467430	3.76	3.37	1.31	0.503377	0.721901	0.808699	0.872519	Igkv4-72	immunoglobulin kappa chain variable 4-72
17366511	5.68	5.29	1.31	0.065605	0.04937	0.582728	0.509084	Phyh	phytanoyl-CoA hydroxylase
17258555	5.8	5.41	1.31	0.075986	0.15441	0.602161	0.613922	Cdk3-ps	cyclin-dependent kinase 3, pseudogene
17373943	7.56	7.17	1.31	0.020069	0.004648	0.452453	0.234545	Pax6	paired box 6
17442413	4.72	4.32	1.31	0.009469	0.013694	0.378591	0.341578	Ccdc62	coiled-coil domain containing 62
17457555	7.73	7.34	1.31	0.016654	0.009936	0.427157	0.303927	Agk	acylglycerol kinase
17246850	6.66	6.27	1.31	0.389975	0.27257	0.749724	0.683649	Zmat5	zinc finger, matrin type 5
17246146	6.27	5.88	1.31	0.818225	0.915477	0.946744	0.961308	Myl6	myosin, light polypeptide 6, alkali, smooth muscle and non-muscle
17455855	7.84	7.45	1.31	0.079581	0.041266	0.606527	0.488974	Casd1	CAS1 domain containing 1
17354036	7.63	7.24	1.31	0.05088	0.017505	0.566239	0.365271	Lars	leucyl-tRNA synthetase
17547939	9.16	8.77	1.31	0.021729	0.07315	0.459048	0.536574	Gm4943	predicted pseudogene 4943
17370897	7.44	7.05	1.31	0.072844	0.039463	0.59605	0.485539	Gpd2	glycerol phosphate dehydrogenase 2, mitochondrial
17525661	8.3	7.91	1.31	0.465841	0.244	0.790357	0.669252	Tbrg1	transforming growth factor beta regulated gene 1
17337872	7.42	7.03	1.31	0.047725	0.0183	0.559036	0.372724	Supt3	suppressor of Ty 3
17236476	5.9	5.52	1.31	0.121882	0.070984	0.624188	0.533145	Ikbip	IKBKB interacting protein
17341378	7.37	6.98	1.31	0.548656	0.38374	0.830839	0.729321	Zfp942	zinc finger protein 942
17496547	9.45	9.06	1.31	0.095422	0.044949	0.609114	0.502606	Prrt2	proline-rich transmembrane protein 2; PAXIP1 associated glutamate rich protein 1A
17470879	8.97	8.57	1.31	0.126694	0.052103	0.626163	0.512176	Tpi1	triosephosphate isomerase 1
17272843	6.87	6.48	1.31	0.103316	0.322737	0.612365	0.704585
17475303	6.57	6.18	1.31	0.003485	0.006892	0.31263	0.273269	4732471J01Rik	RIKEN cDNA 4732471J01 gene
17300591	7.15	6.76	1.31	0.001056	0.000489	0.253767	0.111082	Irf9	interferon regulatory factor 9
17359020	8.08	7.69	1.31	0.038504	0.002437	0.529397	0.188356	Kif11	kinesin family member 11
17233860	5.42	5.03	1.31	0.008833	0.023743	0.377729	0.410219	Pbld2	phenazine biosynthesis-like protein domain containing 2
17371201	7.15	6.76	1.31	0.041917	0.090088	0.54302	0.556833	Gca	grancalcin
17235268	9.65	9.25	1.31	0.431456	0.193347	0.773354	0.639852	Ndufs7	NADH dehydrogenase (ubiquinone) Fe-S protein 7
17274620	7.18	6.78	1.31	0.184272	0.051424	0.654562	0.511276	Cmpk2	cytidine monophosphate (UMP-CMP) kinase 2, mitochondrial
17388803	9.68	9.29	1.31	0.198541	0.062627	0.664511	0.523741	Cat	catalase
17542367	8.26	7.88	1.31	0.051204	0.010894	0.566754	0.313312	Pnck	pregnancy upregulated non-ubiquitously expressed CaM kinase
17300929	9.33	8.95	1.3	0.152992	0.123632	0.638608	0.586671	Gm26440	predicted gene, 26440 [Source:MGI Symbol;Acc:MGI:5456217]
17474785	3.94	3.55	1.3	0.466632	0.349616	0.790513	0.716183	Vmn1r148	vomeronasal 1 receptor 148
17347983	5.53	5.15	1.3	0.165566	0.351406	0.64402	0.717039	Gm23947	predicted gene, 23947 [Source:MGI Symbol;Acc:MGI:5453724]
17331042	8.87	8.49	1.3	0.124537	0.147588	0.625466	0.608991	Gm22422	predicted gene, 22422 [Source:MGI Symbol;Acc:MGI:5452199]
17469339	6.26	5.88	1.3	0.219193	0.215255	0.674052	0.654691	Gm26175	predicted gene, 26175 [Source:MGI Symbol;Acc:MGI:5455952]
17311701	6.86	6.48	1.3	0.133912	0.156829	0.629055	0.61589	Wdyhv1	WDYHV motif containing 1
17400162	6.28	5.9	1.3	0.290561	0.324477	0.705515	0.706112	Selenbp1	selenium binding protein 1
17396546	4.64	4.25	1.3	0.039745	0.029189	0.533523	0.443223	Mecomos	MDS1 and EVI1 complex locus, opposite strand
17355535	5.26	4.89	1.3	0.995053	0.351994	0.999321	0.717391	LOC105246501	uncharacterized LOC105246501; RIKEN cDNA A330094K24 gene [Source:MGI Symbol;Acc:MGI:1924343]
17297885	4.54	4.16	1.3	0.336044	0.212473	0.728661	0.652149	Gm24031	predicted gene, 24031 [Source:MGI Symbol;Acc:MGI:5453808]
17238928	7.28	6.9	1.3	0.026129	0.015474	0.484742	0.355098	Syne1	spectrin repeat containing, nuclear envelope 1
17322979	5.98	5.6	1.3	0.045216	0.153556	0.550227	0.613795	Gm9961	predicted gene 9961
17549798	5.89	5.52	1.3	0.371907	0.298892	0.739665	0.694883
17272174	6.05	5.67	1.3	0.199004	0.197515	0.664511	0.642876	Trim65	tripartite motif-containing 65; tripartite motif-containing 47
17408536	4.81	4.43	1.3	0.066119	0.111754	0.584871	0.577493	Mab21l3	mab-21-like 3 (C. elegans)
17448670	4.73	4.35	1.3	0.028067	0.267507	0.491334	0.681772	Zar1	zygote arrest 1
17480028	3	2.62	1.3	0.235067	0.384506	0.680087	0.729336	Gm25345	predicted gene, 25345 [Source:MGI Symbol;Acc:MGI:5455122]
17532635	6.62	6.24	1.3	0.092384	0.282402	0.609114	0.688616	mt-Tt	mitochondrially encoded tRNA threonine [Source:MGI Symbol;Acc:MGI:102473]
17427948	5.46	5.08	1.3	0.063644	0.068992	0.579907	0.531946	Lrp8os3	low density lipoprotein receptor-related protein 8, apolipoprotein e receptor, opposite strand 3
17453087	6.91	6.53	1.3	0.062456	0.135826	0.579611	0.597598	Stx2	syntaxin 2
17288695	10.41	10.03	1.3	0.02181	0.105087	0.459048	0.572763	Mir682	microRNA 682; ribosomal protein L37a
17424405	7.88	7.5	1.3	0.036895	0.117579	0.526861	0.581259
17374198	4.54	4.16	1.3	0.061475	0.12603	0.578142	0.589387	Olfr1299	olfactory receptor 1299
17216527	6.54	6.16	1.3	0.010048	0.016027	0.383474	0.356692	Cntnap5a	contactin associated protein-like 5A
17547777	5.02	4.63	1.3	0.026902	0.282565	0.487263	0.68869	Gm19281	predicted gene, 19281
17262355	3.97	3.59	1.3	0.10613	0.111927	0.612758	0.577493	Mir804	microRNA 804
17373817	4.32	3.94	1.3	0.056607	0.058115	0.573033	0.520599	Cd59b	CD59b antigen
17339077	4.44	4.07	1.3	0.289196	0.285653	0.704924	0.689811	Gm24730	predicted gene, 24730 [Source:MGI Symbol;Acc:MGI:5454507]
17283981	5.61	5.24	1.3	0.009819	0.003706	0.382631	0.218664	LOC102638940	uncharacterized LOC102638940
17427014	5.8	5.42	1.3	0.024834	0.015381	0.479575	0.354849	Slc24a2	solute carrier family 24 (sodium/potassium/calcium exchanger), member 2
17338118	6.39	6.01	1.3	0.075379	0.068484	0.600627	0.531128	Dnph1	2-deoxynucleoside 5-phosphate N-hydrolase 1
17547662	6.43	6.06	1.3	0.057516	0.066451	0.573665	0.530251	S100a11-ps	S100 calcium binding protein A11, pseudogene [Source:MGI Symbol;Acc:MGI:3645720]
17424880	4.38	4	1.3	0.035882	0.054441	0.523222	0.514423	Pax5	paired box 5
17524775	6.09	5.71	1.3	0.009185	0.017456	0.377729	0.364467	Dock6	dedicator of cytokinesis 6
17246755	4.79	4.41	1.3	0.451721	0.631336	0.784014	0.836187	Mir3060	microRNA 3060
17314691	9.31	8.93	1.3	0.215389	0.600315	0.671748	0.822482	Gm8973	predicted gene 8973 [Source:MGI Symbol;Acc:MGI:3648534]
17441453	6.32	5.94	1.3	0.055004	0.059859	0.573026	0.520738	Nos1	nitric oxide synthase 1, neuronal
17548454	7.7	7.32	1.3	0.94292	0.969184	0.98498	0.985479	Gm8069	predicted pseudogene 8069
17238890	4.98	4.6	1.3	0.319404	0.190349	0.718935	0.638649	Syne1	spectrin repeat containing, nuclear envelope 1
17392121	2.36	1.98	1.3	0.164351	0.260873	0.643315	0.678343	Gm26227	predicted gene, 26227 [Source:MGI Symbol;Acc:MGI:5456004]
17486942	4.83	4.45	1.3	0.132772	0.179253	0.629055	0.632683	Gm24708	predicted gene, 24708 [Source:MGI Symbol;Acc:MGI:5454485]
17550408	6.13	5.75	1.3	0.059829	0.127848	0.576626	0.591596
17549536	6	5.62	1.3	0.018969	0.01052	0.442281	0.309688
17549700	6	5.62	1.3	0.018969	0.01052	0.442281	0.309688
17214462	6.13	5.75	1.3	0.088939	0.070563	0.609114	0.532923	Dnajb2	DnaJ (Hsp40) homolog, subfamily B, member 2
17448150	4.31	3.94	1.3	0.112912	0.117743	0.619301	0.581259	4932441J04Rik	RIKEN cDNA 4932441J04 gene
17487905	8.47	8.09	1.3	0.490421	0.561035	0.802792	0.803818	Pafah1b3	platelet-activating factor acetylhydrolase, isoform 1b, subunit 3
17523427	6.57	6.19	1.3	0.064316	0.124974	0.581761	0.587826	9530059O14Rik	RIKEN cDNA 9530059O14 gene
17388234	4.44	4.06	1.3	0.02212	0.042002	0.459048	0.491366	F2	coagulation factor II
17449123	2.97	2.59	1.3	0.198764	0.23178	0.664511	0.663783	Gm25765	predicted gene, 25765 [Source:MGI Symbol;Acc:MGI:5455542]
17229665	8.16	7.79	1.3	0.435152	0.608431	0.775424	0.82594	Ndufs2	NADH dehydrogenase (ubiquinone) Fe-S protein 2
17279088	5.01	4.62	1.3	0.237974	0.295357	0.680778	0.694829	Amn	amnionless
17407794	6.06	5.68	1.3	0.062188	0.040712	0.579078	0.48808	Anxa9	annexin A9
17490011	4.42	4.04	1.3	0.39214	0.782206	0.751272	0.900067	LOC102642386	zinc finger protein 431-like; predicted gene 17217 [Source:MGI Symbol;Acc:MGI:4938044]
17268205	6.88	6.5	1.3	0.002319	0.02727	0.282473	0.430394	Nxph3	neurexophilin 3
17283293	5.81	5.43	1.3	0.086708	0.063489	0.609114	0.525068	Gpr68	G protein-coupled receptor 68
17294803	4.16	3.77	1.3	0.415482	0.629891	0.763956	0.83539
17415375	3.83	3.45	1.3	0.093886	0.08181	0.609114	0.550011	Gm12603	predicted gene 12603
17395389	4.88	4.51	1.3	0.042969	0.137117	0.544174	0.600301	Gm14406	predicted gene 14406 [Source:MGI Symbol;Acc:MGI:3649838]
17429844	3.95	3.57	1.3	0.512759	0.765061	0.814142	0.892131	Gm22983	predicted gene, 22983 [Source:MGI Symbol;Acc:MGI:5452760]
17222495	8.78	8.41	1.3	0.004722	0.002602	0.337869	0.192721	Lonrf2	LON peptidase N-terminal domain and ring finger 2
17543587	7.76	7.38	1.3	0.011064	0.004253	0.390735	0.228265	Zmym3	zinc finger, MYM-type 3
17277170	5.06	4.68	1.3	0.092068	0.062225	0.609114	0.523714	Acot6	acyl-CoA thioesterase 6
17253376	9.67	9.29	1.3	0.018669	0.026571	0.4417	0.427343	Sez6	seizure related gene 6
17348016	9.86	9.47	1.3	0.004121	0.000463	0.326285	0.11052	Nrxn1	neurexin I
17469444	5.6	5.22	1.3	0.119371	0.275333	0.621371	0.685209	Gm22328	predicted gene, 22328 [Source:MGI Symbol;Acc:MGI:5452105]
17529276	7.93	7.55	1.3	0.382463	0.372398	0.745526	0.725502	Hmgn3	high mobility group nucleosomal binding domain 3
17218568	8.73	8.34	1.3	0.027229	0.034055	0.489133	0.459772	Tnr	tenascin R
17238938	6.64	6.26	1.3	0.001997	0.003187	0.28079	0.206117	Syne1	spectrin repeat containing, nuclear envelope 1
17390614	6.47	6.09	1.3	0.448707	0.671568	0.781874	0.855218	Mfap1b	microfibrillar-associated protein 1B
17305221	8.06	7.68	1.3	0.319566	0.150763	0.719038	0.611752	Fam213a	family with sequence similarity 213, member A
17542392	10.31	9.93	1.3	0.148682	0.125865	0.635813	0.589387	Idh3g	isocitrate dehydrogenase 3 (NAD+), gamma
17226263	6.46	6.08	1.3	0.035334	0.027538	0.523222	0.432279	Tmem177	transmembrane protein 177
17329675	7.76	7.37	1.3	0.005436	0.010646	0.348455	0.311091	Tmem44	transmembrane protein 44
17375257	6.36	5.98	1.3	0.207806	0.151351	0.667896	0.612573	Ckmt1	creatine kinase, mitochondrial 1, ubiquitous
17283270	8.01	7.63	1.3	0.004108	0.000791	0.326285	0.131492	Rps6ka5	ribosomal protein S6 kinase, polypeptide 5
17342403	7.24	6.87	1.3	0.004126	0.000442	0.326285	0.11052	Rhbdl1	rhomboid, veinlet-like 1 (Drosophila)
17380446	10.2	9.82	1.3	0.000101	0.005915	0.176408	0.260567	Gm6710	predicted gene 6710; predicted gene 14391
17501679	6.13	5.75	1.3	0.210587	0.166154	0.670239	0.621712	D130040H23Rik	RIKEN cDNA D130040H23 gene
17477454	6.84	6.46	1.3	0.016796	0.003864	0.427927	0.221081	Syt3	synaptotagmin III
17346618	4.71	4.33	1.3	0.000337	0.000719	0.208044	0.128597	Nudt12	nudix (nucleoside diphosphate linked moiety X)-type motif 12
17423893	6.71	6.33	1.3	0.246852	0.167535	0.685591	0.623092	Smim8	small integral membrane protein 8
17493238	7.98	7.6	1.3	0.458297	0.369562	0.786303	0.724529	l7Rn6	lethal, Chr 7, Rinchik 6
17356288	6.41	6.03	1.3	0.033818	0.007618	0.517209	0.279651	Ctsf	cathepsin F
17406656	10.12	9.74	1.3	0.116944	0.036013	0.621138	0.47027	Apoa1bp	apolipoprotein A-I binding protein
17314387	9.38	9	1.3	0.033596	0.004612	0.515303	0.234545	Cntn1	contactin 1
17421384	7.64	7.26	1.3	0.0091	0.002122	0.377729	0.182651	Znf41-ps	ZNF41, pseudogene; gene trap 140, Institute of Molecular Embryology and Genetics
17508949	7.74	7.36	1.3	0.095224	0.020881	0.609114	0.393116	Asah1	N-acylsphingosine amidohydrolase 1
17226435	6.97	6.59	1.3	0.0192	0.003532	0.444642	0.217396	Lypd1	Ly6/Plaur domain containing 1
17311796	10.61	10.23	1.3	0.539308	0.399972	0.826083	0.735838	Ndufb9	NADH dehydrogenase (ubiquinone) 1 beta subcomplex, 9
17525653	6.2	5.82	1.3	0.055867	0.039474	0.573026	0.485539	Spa17	sperm autoantigenic protein 17
17542853	6.71	6.33	1.3	0.099047	0.056773	0.611255	0.518999	Pls3	plastin 3 (T-isoform)
17230153	8.05	7.67	1.3	0.420813	0.194981	0.767163	0.640811	Fh1	fumarate hydratase 1
17450049	7.93	7.56	1.3	0.057685	0.013792	0.573665	0.342532	Tmem150c	transmembrane protein 150C
17448607	7.27	6.9	1.3	0.235483	0.048009	0.680227	0.504867	Commd8	COMM domain containing 8
17256896	6.82	6.44	1.3	0.259778	0.031889	0.692614	0.450712	G6pc3	glucose 6 phosphatase, catalytic, 3
17530967	8.06	7.69	1.3	0.03054	0.000641	0.506295	0.121358	Slc38a3	solute carrier family 38, member 3
17319401	8.18	7.82	1.29	0.183181	0.126962	0.654082	0.590738	Snord83b	small nucleolar RNA, C/D box 83B
17225169	10.68	10.31	1.29	0.411653	0.18421	0.761262	0.635337	Snora75	small nucleolar RNA, H/ACA box 75; nucleolin
17549770	8.23	7.85	1.29	0.17916	0.325862	0.652984	0.706189
17305327	5.98	5.61	1.29	0.063496	0.02507	0.579907	0.415888	Gm3543	predicted gene 3543 [Source:MGI Symbol;Acc:MGI:3781720]
17550406	5.99	5.63	1.29	0.034833	0.082172	0.522982	0.550019
17458924	4.55	4.18	1.29	0.090106	0.046777	0.609114	0.503032	Vmn1r4	vomeronasal 1 receptor 4
17320809	5.07	4.71	1.29	0.294392	0.178938	0.707927	0.63252	Gm25546	predicted gene, 25546 [Source:MGI Symbol;Acc:MGI:5455323]
17215982	4.42	4.05	1.29	0.782407	0.978058	0.932933	0.989814	Gm26446	predicted gene, 26446 [Source:MGI Symbol;Acc:MGI:5456223]
17409172	6.54	6.18	1.29	0.020145	0.057056	0.45322	0.518999	Gstm4	glutathione S-transferase, mu 4
17456855	4.26	3.89	1.29	0.051964	0.044481	0.567772	0.500946	1700012C14Rik	RIKEN cDNA 1700012C14 gene
17455639	3.93	3.57	1.29	0.81035	0.925081	0.943602	0.965292	LOC624931	PRAME family member 8-like
17337152	4.83	4.46	1.29	0.053246	0.042695	0.56853	0.494518
17443801	5.12	4.75	1.29	0.765963	0.663979	0.928036	0.851237	Gm22956	predicted gene, 22956 [Source:MGI Symbol;Acc:MGI:5452733]
17274120	10.29	9.92	1.29	0.099886	0.364389	0.611339	0.723112	Rpl36-ps3	ribosomal protein L36, pseudogene 3 [Source:MGI Symbol;Acc:MGI:3642480]
17445255	6.05	5.69	1.29	0.129641	0.144735	0.628321	0.607038
17473310	5.46	5.1	1.29	0.063383	0.064569	0.579907	0.527575	Eps8l1	EPS8-like 1
17456074	4.48	4.11	1.29	0.045991	0.055635	0.552597	0.516867	1110019D14Rik	RIKEN cDNA 1110019D14 gene
17258851	6.19	5.82	1.29	0.013118	0.010222	0.402452	0.306666	Afmid	arylformamidase
17544740	3.09	2.73	1.29	0.339809	0.331716	0.730483	0.708	Kir3dl2	killer cell immunoglobulin-like receptor, three domains, long cytoplasmic tail, 2
17456798	3.82	3.45	1.29	0.032209	0.133897	0.512206	0.597127	Gm24536	predicted gene, 24536 [Source:MGI Symbol;Acc:MGI:5454313]
17300137	5.81	5.44	1.29	0.25395	0.268311	0.688599	0.682033	Traj58	T cell receptor alpha joining 58
17340631	5.81	5.45	1.29	0.68397	0.707816	0.89334	0.867911	Rsph3b	radial spoke 3B homolog (Chlamydomonas)
17384569	2.51	2.14	1.29	0.319388	0.339953	0.718935	0.713175	Olfr358	olfactory receptor 358
17405703	4.97	4.6	1.29	0.074708	0.105087	0.599282	0.572763	Veph1	ventricular zone expressed PH domain-containing 1
17341056	7.57	7.2	1.29	0.018946	0.029136	0.442281	0.443223	Gm16049	predicted gene 16049
17362412	2.63	2.26	1.29	0.696808	0.563762	0.898794	0.804869	Slc22a29	solute carrier family 22. member 29; solute carrier family 22, member 30
17382136	5.85	5.48	1.29	0.051989	0.102899	0.567772	0.571747	Gm13380	predicted gene 13380 [Source:MGI Symbol;Acc:MGI:3649647]
17390261	4.22	3.85	1.29	0.294297	0.39819	0.707927	0.735558	n-R5s205	nuclear encoded rRNA 5S 205 [Source:MGI Symbol;Acc:MGI:4422070]
17530884	6	5.63	1.29	0.058426	0.107729	0.575178	0.574475	Hemk1	HemK methyltransferase family member 1
17380518	8.25	7.89	1.29	0.031382	0.032193	0.511318	0.451261	Gm14295	predicted gene 14295; predicted gene, 38519
17426097	6.06	5.69	1.29	0.085361	0.07407	0.609114	0.53709	Mup3	major urinary protein 3
17432256	5.78	5.42	1.29	0.063048	0.158754	0.57964	0.617728	Slc25a34	solute carrier family 25, member 34
17470740	3.09	2.72	1.29	0.136008	0.187739	0.629055	0.63773	C1s1	complement component 1, s subcomponent 1
17502462	7.15	6.78	1.29	0.018232	0.00939	0.439253	0.298478	Tmem38a	transmembrane protein 38A
17546778	3.34	2.97	1.29	0.002278	0.000496	0.28079	0.111082	Zfy1	zinc finger protein 1, Y-linked
17548650	7.38	7.02	1.29	0.009507	0.03998	0.378591	0.486704	Gan	giant axonal neuropathy
17429581	3.35	2.98	1.29	0.134864	0.434333	0.629055	0.750031	Gm12888	predicted gene 12888
17211548	8.48	8.11	1.29	0.03689	0.057374	0.526861	0.519913	Khdrbs2	KH domain containing, RNA binding, signal transduction associated 2
17213948	3	2.63	1.29	0.060789	0.168644	0.577753	0.624667	Gm15671	predicted gene 15671 [Source:MGI Symbol;Acc:MGI:3783113]
17221999	2.61	2.24	1.29	0.095205	0.085365	0.609114	0.552177	Gm24732	predicted gene, 24732 [Source:MGI Symbol;Acc:MGI:5454509]
17363495	4.2	3.83	1.29	0.189962	0.246165	0.660648	0.670533	Gm22506	predicted gene, 22506 [Source:MGI Symbol;Acc:MGI:5452283]
17401408	6.69	6.32	1.29	0.052541	0.03006	0.567772	0.445118	Fam212b	family with sequence similarity 212, member B
17520156	3.51	3.14	1.29	0.216126	0.315732	0.672011	0.701148	Gm26611	predicted gene, 26611 [Source:MGI Symbol;Acc:MGI:5477105]
17479875	6.35	5.99	1.29	0.044507	0.030961	0.547835	0.447836	Stard5	StAR-related lipid transfer (START) domain containing 5
17284339	5.42	5.05	1.29	0.244788	0.241431	0.684707	0.668648	Igh-V3609N	immunoglobulin heavy chain (V3609N non-productive); immunoglobulin heavy constant gamma 1 (G1m marker)
17340444	8.28	7.92	1.29	0.072783	0.085076	0.59605	0.552177
17387835	2.8	2.43	1.29	0.642135	0.747348	0.873608	0.883854	Olfr1181	olfactory receptor 1181
17380399	9.74	9.38	1.29	0.030041	0.078463	0.503443	0.544927	Gm14288	predicted gene 14288; predicted gene 14420; predicted gene 14440; predicted gene 14436; predicted gene 8923; predicted gene 14305
17230301	5	4.64	1.29	0.096002	0.069492	0.609114	0.532011	Gm16564	predicted gene 16564 [Source:MGI Symbol;Acc:MGI:4414984]
17275234	3.03	2.66	1.29	0.096989	0.362386	0.609114	0.722604	Gm2027	nuclear assembly factor 1 homolog pseudogene
17387674	3.39	3.02	1.29	0.1885	0.190972	0.659089	0.638649	Olfr1061	olfactory receptor 1061
17343735	7.23	6.86	1.29	0.164799	0.093384	0.643695	0.561004	H2-Ke6	H2-K region expressed gene 6
17534249	3.91	3.55	1.29	0.108501	0.098763	0.615029	0.568657
17421534	6.5	6.13	1.29	0.057348	0.059965	0.573665	0.520738	Fv1	Friend virus susceptibility 1
17459780	3.27	2.9	1.29	0.332997	0.457675	0.726721	0.761156	Gm20362	predicted gene, 20362
17393143	5.58	5.21	1.29	0.042916	0.020442	0.543844	0.390937	Necab3	N-terminal EF-hand calcium binding protein 3
17495320	4.39	4.02	1.29	0.027169	0.030763	0.488803	0.447836	Cyp2r1	cytochrome P450, family 2, subfamily r, polypeptide 1
17442126	5.19	4.82	1.29	0.636775	0.894091	0.870375	0.951551	Gm22965	predicted gene, 22965 [Source:MGI Symbol;Acc:MGI:5452742]
17265470	9.44	9.07	1.29	0.393897	0.362703	0.75189	0.722743	6330403K07Rik	RIKEN cDNA 6330403K07 gene
17395238	10.07	9.69	1.29	0.001639	0.008933	0.270722	0.291617	Gm6710	predicted gene 6710; predicted gene 14391
17405583	5.42	5.06	1.29	0.051988	0.029949	0.567772	0.444606	E130311K13Rik	RIKEN cDNA E130311K13 gene
17412191	6.44	6.08	1.29	0.007345	0.003813	0.369085	0.220221	Coq3	coenzyme Q3 homolog, methyltransferase (yeast)
17436457	7.11	6.74	1.29	0.012822	0.004878	0.401635	0.238157	Tacc3	transforming, acidic coiled-coil containing protein 3
17473018	7.48	7.11	1.29	0.02988	0.025356	0.501968	0.417505	Caprin2	caprin family member 2
17407708	8.48	8.1	1.29	0.504294	0.509077	0.808799	0.78075	Scnm1	sodium channel modifier 1
17440277	7	6.64	1.29	0.027304	0.005827	0.489716	0.258166	Tmem175	transmembrane protein 175
17316392	6.68	6.32	1.29	0.084842	0.051272	0.609114	0.511216	Hrsp12	heat-responsive protein 12
17324469	5.41	5.05	1.29	0.62711	0.866304	0.866204	0.939232	Morf4l1-ps1	mortality factor 4 like 1, pseudogene 1
17313688	8.12	7.76	1.29	0.169592	0.101927	0.646155	0.570885	Samm50	sorting and assembly machinery component 50 homolog (S. cerevisiae)
17265306	8.79	8.42	1.29	0.371326	0.294013	0.739665	0.694791	Slc25a11	solute carrier family 25 (mitochondrial carrier oxoglutarate carrier), member 11
17548620	8.17	7.81	1.29	0.819979	0.54439	0.947291	0.796675	Dnajc19-ps	DnaJ (Hsp40) homolog, subfamily C, member 19, pseudogene
17308280	6.65	6.28	1.29	0.331135	0.219207	0.725122	0.656372	Ppp3cc	protein phosphatase 3, catalytic subunit, gamma isoform
17392932	6.41	6.04	1.29	0.008761	0.000773	0.377729	0.130705	Nrsn2	neurensin 2
17449931	4.83	4.46	1.29	0.045268	0.07449	0.550227	0.537873	Naa11	N(alpha)-acetyltransferase 11, NatA catalytic subunit
17297072	7.15	6.78	1.29	0.620845	0.338727	0.863363	0.712028	Rpp14	ribonuclease P 14 subunit
17384657	6.47	6.11	1.29	0.012814	0.250696	0.401635	0.673101	Mir5128	microRNA 5128
17496947	7.52	7.15	1.29	0.032102	0.015471	0.512206	0.355098	Fgfr2	fibroblast growth factor receptor 2
17256618	8.75	8.39	1.29	0.655547	0.154459	0.880262	0.613922	Vps25	vacuolar protein sorting 25 (yeast); receptor (calcitonin) activity modifying protein 2
17322985	7.58	7.22	1.29	0.132065	0.096073	0.628818	0.565063	Shisa9	shisa family member 9
17451536	7.25	6.88	1.29	0.50286	0.197668	0.808563	0.643015	Mmab	methylmalonic aciduria (cobalamin deficiency) type B homolog (human)
17464588	7.47	7.1	1.29	0.113165	0.044797	0.619931	0.502185	Sgce	sarcoglycan, epsilon
17211286	5.39	5.02	1.29	0.177268	0.090066	0.651923	0.556833	Ly96	lymphocyte antigen 96
17314564	7.68	7.31	1.29	0.240754	0.046656	0.681941	0.503032	Tmem106c	transmembrane protein 106C
17299419	6.99	6.62	1.29	0.005235	0.005339	0.342411	0.248004	Tmem260	transmembrane protein 260
17312531	7.53	7.16	1.29	0.027893	0.010629	0.490661	0.31104	Kifc2	kinesin family member C2
17409090	5.94	5.58	1.29	0.00588	0.006649	0.352919	0.271754	4933431E20Rik	RIKEN cDNA 4933431E20 gene
17310803	4.82	4.45	1.29	0.20221	0.149743	0.664907	0.611259	4930430F21Rik	RIKEN cDNA 4930430F21 gene
17377498	8.53	8.17	1.29	0.097606	0.011509	0.609579	0.322326	Pygb	brain glycogen phosphorylase
17361081	8.03	7.67	1.29	0.867714	0.134088	0.961326	0.597127	Gstp2	glutathione S-transferase, pi 2
17527295	7.94	7.58	1.29	0.317539	0.197585	0.718157	0.642926	Wdr61	WD repeat domain 61
17547571	7.97	7.61	1.29	0.07981	0.026318	0.606527	0.42543	Gm12115	predicted gene 12115 [Source:MGI Symbol;Acc:MGI:3652288]
17220264	5.66	5.3	1.29	0.011393	0.0405	0.394334	0.487657	A430110L20Rik	RIKEN cDNA A430110L20 gene
17321838	4.15	3.78	1.29	0.118719	0.049157	0.621371	0.508867	Krt83	keratin 83
17406629	7.39	7.02	1.29	0.001963	0.000179	0.28079	0.08787	Bcan	brevican
17506917	8.28	7.91	1.29	0.136748	0.048476	0.629055	0.506481	Kcnk1	potassium channel, subfamily K, member 1
17517799	9.79	9.42	1.29	0.593013	0.144284	0.851568	0.606914	Ubl7	ubiquitin-like 7 (bone marrow stromal cell-derived)
17283028	7.57	7.21	1.28	0.154716	0.157809	0.639729	0.617269	Gm25776	predicted gene, 25776 [Source:MGI Symbol;Acc:MGI:5455553]
17334404	9.67	9.31	1.28	0.163785	0.146091	0.643272	0.607512	Rps2	ribosomal protein S2; small nucleolar RNA, H/ACA box 64
17467690	9.4	9.04	1.28	0.145936	0.092687	0.635539	0.56084	Ptcd3	pentatricopeptide repeat domain 3
17518312	11.72	11.37	1.28	0.097462	0.080621	0.609579	0.547294	Snord16a	small nucleolar RNA, C/D box 16A
17222564	8.88	8.53	1.28	0.293529	0.326978	0.707668	0.706189	Snord89	small nucleolar RNA, C/D box 89
17443062	5.94	5.58	1.28	0.16508	0.051986	0.643973	0.512176	4930563F08Rik	RIKEN cDNA 4930563F08 gene
17308963	4.79	4.44	1.28	0.655065	0.4944	0.88014	0.775214	Gm23926	predicted gene, 23926 [Source:MGI Symbol;Acc:MGI:5453703]
17430831	7.56	7.2	1.28	0.118204	0.083337	0.621371	0.550765	Snora73b	small nucleolar RNA, H/ACA box 73b
17459383	3.17	2.81	1.28	0.235372	0.222346	0.680227	0.657661	Igkv6-17	immunoglobulin kappa variable 6-17
17289656	4.27	3.92	1.28	0.089986	0.025155	0.609114	0.416388	Htr1a	5-hydroxytryptamine (serotonin) receptor 1A
17490069	5.05	4.69	1.28	0.244701	0.263858	0.684707	0.679535	9830147E19Rik	RIKEN cDNA 9830147E19 gene
17457688	4.67	4.31	1.28	0.664153	0.833152	0.884819	0.924526	Trbv13-1	T cell receptor beta, variable 13-1
17259262	6.42	6.06	1.28	0.488279	0.556161	0.801783	0.801214	Mir3065	microRNA 3065
17268714	5.41	5.05	1.28	0.094309	0.087513	0.609114	0.554134	Stac2	SH3 and cysteine rich domain 2
17473957	5	4.65	1.28	0.137318	0.332274	0.629055	0.708	Gm24701	predicted gene, 24701 [Source:MGI Symbol;Acc:MGI:5454478]
17547717	7.13	6.77	1.28	0.121081	0.176919	0.62324	0.630375
17349365	6.97	6.62	1.28	0.041024	0.037414	0.53879	0.477004	Gm23639	predicted gene, 23639 [Source:MGI Symbol;Acc:MGI:5453416]
17326654	3.57	3.22	1.28	0.060211	0.071311	0.577089	0.533145	4930578N18Rik	RIKEN cDNA 4930578N18 gene
17220721	5.41	5.05	1.28	0.046133	0.159547	0.553343	0.617832	A430027H14Rik	RIKEN cDNA A430027H14 gene [Source:MGI Symbol;Acc:MGI:2443106]
17548581	5.83	5.47	1.28	0.041806	0.099753	0.542595	0.569508
17251746	6.61	6.25	1.28	0.070323	0.305144	0.59358	0.696895	Tmem256	transmembrane protein 256
17329195	5.35	4.99	1.28	0.602766	0.798517	0.854989	0.907746	Thpo	thrombopoietin
17471357	5.08	4.72	1.28	0.201329	0.231465	0.664517	0.66359	Pzp	pregnancy zone protein
17293495	7.07	6.71	1.28	0.067254	0.099103	0.58638	0.568731	Zfp935	zinc finger protein 935
17375127	6.41	6.05	1.28	0.014522	0.031154	0.413716	0.447836	Stard9	START domain containing 9
17473399	7.7	7.35	1.28	0.023075	0.084836	0.466268	0.551787
17233659	5.27	4.91	1.28	0.01709	0.036128	0.427927	0.470812	Gm17455	predicted gene, 17455
17291062	6.47	6.12	1.28	0.009392	0.314029	0.378591	0.700658	Gm26300	predicted gene, 26300 [Source:MGI Symbol;Acc:MGI:5456077]; predicted gene 11285 [Source:MGI Symbol;Acc:MGI:3651653]
17522729	4.93	4.57	1.28	0.065406	0.155038	0.582451	0.614588	4930520O04Rik	RIKEN cDNA 4930520O04 gene
17513306	4.31	3.96	1.28	0.119111	0.103001	0.621371	0.571794	4930563M20Rik	RIKEN cDNA 4930563M20 gene
17428763	5.22	4.86	1.28	0.201314	0.408024	0.664517	0.739374	Btbd19	BTB (POZ) domain containing 19
17255260	7.44	7.09	1.28	0.049333	0.087623	0.563676	0.554155	Col1a1	collagen, type I, alpha 1
17480568	8.53	8.17	1.28	0.007397	0.005422	0.369085	0.248004	Arrb1	arrestin, beta 1
17543356	5.21	4.85	1.28	0.002186	0.000995	0.28079	0.142929	Gm19691	predicted gene, 19691
17438480	3.05	2.69	1.28	0.251067	0.288548	0.687236	0.691087
17496211	5.36	5	1.28	0.213811	0.340287	0.671309	0.713175	Atp2a1	ATPase, Ca++ transporting, cardiac muscle, fast twitch 1
17501327	3.47	3.11	1.28	0.560624	0.720864	0.837513	0.872083	Gm26164	predicted gene, 26164 [Source:MGI Symbol;Acc:MGI:5455941]
17377344	6.57	6.21	1.28	0.088559	0.085543	0.609114	0.552177	Sstr4	somatostatin receptor 4
17299559	3.75	3.4	1.28	0.02428	0.092808	0.476105	0.560961	Pnp2	purine-nucleoside phosphorylase 2
17470468	8.26	7.9	1.28	0.00915	0.05726	0.377729	0.519715	Mical3	microtubule associated monooxygenase, calponin and LIM domain containing 3
17349960	4.97	4.62	1.28	0.336841	0.495492	0.729012	0.775214	Gm24401	predicted gene, 24401 [Source:MGI Symbol;Acc:MGI:5454178]
17370079	8.34	7.98	1.28	0.01489	0.015173	0.416089	0.354293	Mapkap1	mitogen-activated protein kinase associated protein 1
17381262	4.93	4.57	1.28	0.005605	0.03986	0.350637	0.486704	1700080N15Rik	RIKEN cDNA 1700080N15 gene
17501940	6.39	6.03	1.28	0.024014	0.01528	0.473976	0.354696	Crlf1	cytokine receptor-like factor 1
17443752	9.28	8.93	1.28	0.618597	0.448753	0.862807	0.756635	Cops6	COP9 (constitutive photomorphogenic) homolog, subunit 6 (Arabidopsis thaliana)
17229403	8.04	7.68	1.28	0.077959	0.164793	0.604364	0.620886	Mgst3	microsomal glutathione S-transferase 3
17234889	3.56	3.21	1.28	0.425992	0.418586	0.770332	0.744907	Vmn2r83	vomeronasal 2, receptor 83
17323968	6.33	5.97	1.28	0.072092	0.085118	0.595156	0.552177	Vwa5b2	von Willebrand factor A domain containing 5B2
17528947	6.03	5.67	1.28	0.05178	0.03999	0.567757	0.486704	Mlip	muscular LMNA-interacting protein
17503023	6.28	5.92	1.28	0.005721	0.002341	0.352919	0.185504	Asf1b	anti-silencing function 1B histone chaperone
17527373	8.87	8.51	1.28	0.016873	0.013425	0.427927	0.338736	Scaper	S phase cyclin A-associated protein in the ER
17361200	7.28	6.93	1.28	0.010934	0.040821	0.389638	0.488402	Ankrd13d	ankyrin repeat domain 13 family, member D; slingshot homolog 3 (Drosophila)
17317031	6.75	6.39	1.28	0.141745	0.043152	0.631904	0.495681	Samd12	sterile alpha motif domain containing 12
17298090	8.94	8.59	1.28	0.004779	0.009751	0.338389	0.301999	Erc2	ELKS/RAB6-interacting/CAST family member 2
17325719	7.7	7.34	1.28	0.03149	0.01588	0.512206	0.355935	BC002163	NADH dehydrogenase Fe-S protein 5 pseudogene; NADH dehydrogenase (ubiquinone) Fe-S protein 5
17395405	4.44	4.08	1.28	0.066268	0.057343	0.585527	0.519913	Gm26869	predicted gene, 26869 [Source:MGI Symbol;Acc:MGI:5477363]
17540102	3.29	2.93	1.28	0.261275	0.313828	0.693669	0.700637	Gm14459	predicted gene 14459
17510605	6.45	6.1	1.28	0.059489	0.584996	0.576197	0.814713	Gm22532	predicted gene, 22532 [Source:MGI Symbol;Acc:MGI:5452309]
17452562	7.95	7.6	1.28	0.032185	0.129215	0.512206	0.593037	AI480526	expressed sequence AI480526 [Source:MGI Symbol;Acc:MGI:2140910]
17399995	7.83	7.47	1.28	0.128062	0.11995	0.627625	0.583231	S100a11	S100 calcium binding protein A11
17512554	6.95	6.59	1.28	0.144717	0.079726	0.635519	0.545197	Psmb10	proteasome (prosome, macropain) subunit, beta type 10
17524441	7.83	7.47	1.28	0.027738	0.008483	0.490661	0.288566	Olfm2	olfactomedin 2
17240043	7.22	6.86	1.28	0.104051	0.067612	0.612365	0.531128	Gm20300	predicted gene, 20300
17313199	7.69	7.34	1.28	0.011701	0.002855	0.395488	0.197599	Adsl	adenylosuccinate lyase
17433920	7.51	7.16	1.28	0.169416	0.117399	0.646155	0.581131	Pusl1	pseudouridylate synthase-like 1
17486646	2.62	2.26	1.28	0.230288	0.138136	0.67895	0.600841	Vmn1r86	vomeronasal 1 receptor 86
17219086	7.05	6.69	1.28	0.421005	0.288329	0.767246	0.69085	Tmco1	transmembrane and coiled-coil domains 1
17265896	8.28	7.93	1.28	0.073706	0.013937	0.597974	0.343868	Srr	serine racemase
17311492	6.82	6.46	1.28	0.642756	0.563218	0.873951	0.804844	Med30	mediator complex subunit 30
17524156	7.55	7.19	1.28	0.081474	0.036016	0.607734	0.47027	4931406C07Rik	RIKEN cDNA 4931406C07 gene
17295503	6.59	6.24	1.28	0.041454	0.023222	0.540874	0.409057	Mccc2	methylcrotonoyl-Coenzyme A carboxylase 2 (beta)
17470846	7.69	7.33	1.28	0.042255	0.014677	0.54345	0.348903	Eno2	enolase 2, gamma neuronal
17339824	5.65	5.3	1.28	0.051669	0.026054	0.567605	0.423056	Vit	vitrin
17342617	6.72	6.37	1.28	0.45731	0.177329	0.786073	0.63104	Arhgdig	Rho GDP dissociation inhibitor (GDI) gamma
17359769	8.1	7.75	1.28	0.001597	0.016145	0.270722	0.357122	Sema4g	sema domain, immunoglobulin domain (Ig), transmembrane domain (TM) and short cytoplasmic domain, (semaphorin) 4G
17538978	5.49	5.14	1.28	0.019568	0.00263	0.445835	0.19331	9530051G07Rik	RIKEN cDNA 9530051G07 gene; forkhead box R2
17302739	6.17	5.82	1.28	0.048532	0.061359	0.561167	0.522133	Gm16835	predicted gene, 16835
17400177	7.03	6.67	1.28	0.029093	0.004722	0.498153	0.23552	Rfx5	regulatory factor X, 5 (influences HLA class II expression)
17461240	5.55	5.2	1.28	0.020044	0.00601	0.452453	0.261718	Cntn6	contactin 6
17399386	8.44	8.09	1.28	0.059759	0.020716	0.576626	0.392374	Krtcap2	keratinocyte associated protein 2
17374618	7.63	7.28	1.28	0.021959	0.007049	0.459048	0.274869	Disp2	dispatched homolog 2 (Drosophila); predicted gene, 38629
17363488	7.7	7.34	1.28	0.161869	0.035855	0.642628	0.469551	1110059E24Rik	RIKEN cDNA 1110059E24 gene
17413958	6.64	6.28	1.28	0.054828	0.014696	0.572942	0.348903	Stx17	syntaxin 17
17407098	7.39	7.04	1.28	0.043791	0.004814	0.546626	0.237046	Flad1	RFad1, flavin adenine dinucleotide synthetase, homolog (yeast)
17421571	8.01	7.65	1.28	0.094843	0.020461	0.609114	0.390937	Mad2l2	MAD2 mitotic arrest deficient-like 2
17368171	8.36	8.01	1.28	0.307754	0.089644	0.713684	0.556457	Bmyc	brain expressed myelocytomatosis oncogene
17312209	8.85	8.5	1.28	0.236046	0.052823	0.68026	0.51355	Ly6e	lymphocyte antigen 6 complex, locus E
17433528	7.13	6.77	1.28	0.165187	0.052637	0.64402	0.512598	Ajap1	adherens junction associated protein 1
17293475	5.64	5.29	1.28	0.091728	0.068428	0.609114	0.531128
17260440	9.05	8.7	1.27	0.136699	0.131816	0.629055	0.596165	Snora5c	small nucleolar RNA, H/ACA box 5C; transforming growth factor beta regulated gene 4
17532641	11.2	10.85	1.27	0.241008	0.055868	0.681993	0.517193	mt-Tn	mitochondrially encoded tRNA asparagine [Source:MGI Symbol;Acc:MGI:102479]
17424092	6.44	6.09	1.27	0.019833	0.047258	0.450121	0.503032	Gm25931	predicted gene, 25931 [Source:MGI Symbol;Acc:MGI:5455708]
17407706	7.26	6.92	1.27	0.421615	0.304932	0.767649	0.696815	Gm24920	predicted gene, 24920 [Source:MGI Symbol;Acc:MGI:5454697]
17469402	8.75	8.41	1.27	0.179976	0.087293	0.652984	0.554134	Gm25852	predicted gene, 25852 [Source:MGI Symbol;Acc:MGI:5455629]
17220898	3.27	2.92	1.27	0.952323	0.65514	0.987167	0.846853	Gm22265	predicted gene, 22265 [Source:MGI Symbol;Acc:MGI:5452042]
17429295	4.61	4.27	1.27	0.087365	0.069511	0.609114	0.532011	Gm12865	predicted gene 12865
17224811	4.47	4.12	1.27	0.077748	0.054631	0.604364	0.514423	Gm6189	predicted gene 6189 [Source:MGI Symbol;Acc:MGI:3643154]
17383672	4.94	4.59	1.27	0.06313	0.048941	0.57964	0.508311	Gm14488	predicted gene 14488
17486481	4.68	4.33	1.27	0.030326	0.016985	0.504731	0.362196	Gm7789	predicted pseudogene 7789
17472630	3.4	3.06	1.27	0.317041	0.370188	0.718119	0.724529	Gm23272	predicted gene, 23272 [Source:MGI Symbol;Acc:MGI:5453049]
17539820	4.33	3.98	1.27	0.045314	0.027252	0.550227	0.430394	Mir501	microRNA 501
17514343	9.27	8.93	1.27	0.192301	0.356161	0.661705	0.720135	Gm10717	predicted gene 10717 [Source:MGI Symbol;Acc:MGI:3642031]
17258153	3.8	3.46	1.27	0.187545	0.425837	0.658545	0.746595	Gm25837	predicted gene, 25837 [Source:MGI Symbol;Acc:MGI:5455614]
17262020	4.35	4.01	1.27	0.401293	0.608195	0.755964	0.82594	Gm12162	predicted gene 12162 [Source:MGI Symbol;Acc:MGI:3649481]
17303191	3.12	2.77	1.27	0.760347	0.90326	0.926014	0.955565	Gm3629	predicted gene 3629
17338231	7.94	7.6	1.27	0.04218	0.068687	0.54345	0.531128	Gm26216	predicted gene, 26216 [Source:MGI Symbol;Acc:MGI:5455993]
17264151	3.57	3.23	1.27	0.067305	0.084504	0.58638	0.551216	Gm25991	predicted gene, 25991 [Source:MGI Symbol;Acc:MGI:5455768]
17313641	9.06	8.71	1.27	0.021395	0.018595	0.458119	0.375574	Rnu12	RNA U12, small nuclear
17287294	6.29	5.95	1.27	0.56163	0.48157	0.837986	0.77002
17284706	4.91	4.57	1.27	0.343934	0.588247	0.732185	0.816577	Gm5441	predicted gene 5441
17313645	7	6.66	1.27	0.168815	0.319297	0.645864	0.702515	Gm24575	predicted gene, 24575 [Source:MGI Symbol;Acc:MGI:5454352]
17353200	6.91	6.57	1.27	0.171707	0.309001	0.647106	0.699539
17550036	7	6.66	1.27	0.168815	0.319297	0.645864	0.702515
17370592	4.02	3.68	1.27	0.636925	0.607053	0.870375	0.82553	Gm23072	predicted gene, 23072 [Source:MGI Symbol;Acc:MGI:5452849]
17278751	6.63	6.28	1.27	0.02998	0.144931	0.502655	0.607038	Mir1188	microRNA 1188
17216301	5.96	5.61	1.27	0.043793	0.304019	0.546626	0.69628	Gm20302	predicted gene, 20302 [Source:MGI Symbol;Acc:MGI:5012487]; predicted gene, 22426 [Source:MGI Symbol;Acc:MGI:5452203]
17528741	3.48	3.13	1.27	0.026819	0.050712	0.487263	0.511157
17295005	4.28	3.94	1.27	0.255018	0.490699	0.689426	0.773415	Bhmt	betaine-homocysteine methyltransferase
17480566	9.38	9.04	1.27	0.818423	0.930032	0.94683	0.967093	n-R5s156	nuclear encoded rRNA 5S 156 [Source:MGI Symbol;Acc:MGI:4422019]
17344329	5.98	5.64	1.27	0.177476	0.438431	0.651923	0.75187
17295607	4.35	4.01	1.27	0.544447	0.745192	0.828283	0.883012	Naip6	NLR family, apoptosis inhibitory protein 6; NLR family, apoptosis inhibitory protein 7
17548662	5.12	4.78	1.27	0.077639	0.129735	0.604364	0.593753
17296355	5.06	4.72	1.27	0.016024	0.074924	0.425483	0.538111	Itga2	integrin alpha 2
17375997	5.79	5.45	1.27	0.012131	0.015359	0.398256	0.354849	Mertk	c-mer proto-oncogene tyrosine kinase
17254300	4.39	4.04	1.27	0.118042	0.259199	0.621371	0.67716	Wfdc21	WAP four-disulfide core domain 21
17482764	5.32	4.98	1.27	0.405177	0.663174	0.758504	0.850879	Gm23614	predicted gene, 23614 [Source:MGI Symbol;Acc:MGI:5453391]
17213270	5.19	4.85	1.27	0.04473	0.043588	0.548468	0.498373	Gm973	predicted gene 973
17463609	3.94	3.59	1.27	0.729621	0.92014	0.912391	0.963275	n-R5s166	nuclear encoded rRNA 5S 166 [Source:MGI Symbol;Acc:MGI:4422030]
17336170	3.9	3.55	1.27	0.075175	0.130268	0.600283	0.594508	Gm22943	predicted gene, 22943 [Source:MGI Symbol;Acc:MGI:5452720]
17338821	9.56	9.21	1.27	0.082029	0.28584	0.607734	0.689873	Rpl36	ribosomal protein L36
17385797	4.31	3.96	1.27	0.09138	0.093997	0.609114	0.562133	Ifih1	interferon induced with helicase C domain 1
17494319	3.18	2.83	1.27	0.086847	0.101352	0.609114	0.569992	Olfr649	olfactory receptor 649
17251617	5.35	5.01	1.27	0.021612	0.018658	0.458975	0.375691	Kcnab3	potassium voltage-gated channel, shaker-related subfamily, beta member 3
17366918	7.99	7.64	1.27	0.419852	0.679153	0.766837	0.858485	Mir466d	microRNA 466d
17494269	4.3	3.96	1.27	0.098569	0.121609	0.611017	0.584755	4930516K23Rik	RIKEN cDNA 4930516K23 gene [Source:MGI Symbol;Acc:MGI:1924125]
17550480	5.35	5.01	1.27	0.012731	0.017243	0.401635	0.364082
17285454	2.5	2.16	1.27	0.437624	0.600797	0.7767	0.822537	Mir466i	microRNA 466i
17286394	3.07	2.72	1.27	0.105283	0.164227	0.612639	0.620817	Serpinb9d	serine (or cysteine) peptidase inhibitor, clade B, member 9d
17290939	5.16	4.81	1.27	0.086641	0.089808	0.609114	0.556457	Pgbd1	piggyBac transposable element derived 1
17338941	5.14	4.79	1.27	0.064951	0.057482	0.582076	0.520359	Gm17168	predicted gene 17168 [Source:MGI Symbol;Acc:MGI:4937995]
17424407	8.77	8.43	1.27	0.084518	0.204151	0.609114	0.647833	Gm13303	predicted gene 13303 [Source:MGI Symbol;Acc:MGI:3705775]
17433658	4.05	3.7	1.27	0.285454	0.483725	0.703073	0.770372	Gm13110	predicted gene 13110 [Source:MGI Symbol;Acc:MGI:3651716]
17288107	5.35	5.01	1.27	0.194661	0.219572	0.663494	0.656532	2010111I01Rik	RIKEN cDNA 2010111I01 gene; microRNA 27b
17526809	4.32	3.97	1.27	0.059846	0.060002	0.576626	0.520738	Plet1os	placenta expressed transcript 1, opposite strand
17240502	5.77	5.42	1.27	0.009952	0.005322	0.383474	0.248004	Armc2	armadillo repeat containing 2
17380418	8.82	8.47	1.27	0.028409	0.023567	0.493857	0.409563	Gm14436	predicted gene 14436; predicted gene 8923; predicted gene 14305; predicted gene 6710
17299483	3.92	3.57	1.27	0.134134	0.140382	0.629055	0.603474	Olfr738	olfactory receptor 738
17243544	7.11	6.76	1.27	0.042582	0.023772	0.54345	0.410219	Aldh1l2	aldehyde dehydrogenase 1 family, member L2
17352419	5.56	5.22	1.27	0.047575	0.112405	0.558827	0.577493	Zfp438	zinc finger protein 438
17288946	8.37	8.03	1.27	0.930395	0.955849	0.981684	0.978815	Mir9-2	microRNA 9-2; RIKEN cDNA C130071C03 gene
17423597	5.56	5.22	1.27	0.092091	0.089702	0.609114	0.556457	LOC105247101	uncharacterized LOC105247101; RIKEN cDNA 4930598A11 gene [Source:MGI Symbol;Acc:MGI:2152336]
17526263	3.05	2.71	1.27	0.240579	0.379522	0.681941	0.728204	Gm26306	predicted gene, 26306 [Source:MGI Symbol;Acc:MGI:5456083]
17394483	8.22	7.87	1.27	0.000469	0.002239	0.208044	0.18372	Zmynd8	zinc finger, MYND-type containing 8
17399574	6.73	6.39	1.27	0.026879	0.052098	0.487263	0.512176	1700094D03Rik	RIKEN cDNA 1700094D03 gene
17458393	6.7	6.35	1.27	0.031009	0.030577	0.509334	0.447836	Tmem176a	transmembrane protein 176A
17429514	5.26	4.92	1.27	0.20114	0.324947	0.664511	0.706112	Mir30e	microRNA 30e
17526576	6.19	5.84	1.27	0.074754	0.187528	0.599282	0.637584	Tagln	transgelin
17452311	7.81	7.47	1.27	0.010875	0.077016	0.389638	0.542899	Cux2	cut-like homeobox 2
17547807	4.34	4	1.27	0.647072	0.621042	0.876015	0.831046
17333844	5.32	4.98	1.27	0.005791	0.075399	0.352919	0.53891	Gm5145	predicted pseudogene 5145 [Source:MGI Symbol;Acc:MGI:3645482]
17362533	5.63	5.28	1.27	0.009215	0.007045	0.377729	0.274869	LOC102640526	uncharacterized LOC102640526
17435946	5.69	5.35	1.27	0.013493	0.00882	0.403472	0.290879	Abhd1	abhydrolase domain containing 1
17548428	10.14	9.79	1.27	0.162373	0.237407	0.642922	0.665949	Gm16089	predicted gene 16089 [Source:MGI Symbol;Acc:MGI:3801884]
17317675	7.94	7.6	1.27	0.009138	0.002572	0.377729	0.1915	St3gal1	ST3 beta-galactoside alpha-2,3-sialyltransferase 1
17466659	8.92	8.57	1.27	0.019133	0.010441	0.444452	0.309199	Tra2a	transformer 2 alpha homolog (Drosophila)
17341440	7.61	7.26	1.27	0.264023	0.172352	0.694733	0.627368	Zfp945	zinc finger protein 945
17495617	6.05	5.7	1.27	0.104067	0.124197	0.612365	0.587609	Gpr139	G protein-coupled receptor 139
17322774	7.82	7.47	1.27	0.018506	0.022445	0.44025	0.403367	Pmm2	phosphomannomutase 2
17421491	3.36	3.01	1.27	0.026421	0.027256	0.485376	0.430394	Gm13152	predicted gene 13152
17257639	3.01	2.67	1.27	0.134941	0.115675	0.629055	0.579107	1810010H24Rik	RIKEN cDNA 1810010H24 gene
17211131	5.35	5	1.27	0.022119	0.008676	0.459048	0.290362	Prex2	phosphatidylinositol-3,4,5-trisphosphate-dependent Rac exchange factor 2
17362874	4.78	4.44	1.27	0.033249	0.011576	0.514524	0.322606	Ms4a8a	membrane-spanning 4-domains, subfamily A, member 8A
17350901	6.95	6.61	1.27	0.394498	0.363381	0.752305	0.723112	A730017C20Rik	RIKEN cDNA A730017C20 gene
17433901	5.41	5.07	1.27	0.108761	0.104318	0.615029	0.572336	Tas1r3	taste receptor, type 1, member 3
17294086	7.18	6.84	1.27	0.010941	0.007059	0.389638	0.27496	Adcy2	adenylate cyclase 2
17497693	6.31	5.96	1.27	0.013893	0.00404	0.408627	0.225352	Sirt3	sirtuin 3
17357928	3.82	3.48	1.27	0.022101	0.033393	0.459048	0.456456	Olfr1484	olfactory receptor 1484
17418701	7.53	7.19	1.27	0.00287	0.000628	0.307246	0.119812	Zmym6	zinc finger, MYM-type 6
17253645	5.24	4.89	1.27	0.33331	0.434017	0.726839	0.750031	Gm11195	predicted gene 11195 [Source:MGI Symbol;Acc:MGI:3649277]
17275047	5.64	5.29	1.27	0.008723	0.002413	0.377729	0.186936	Ispd	isoprenoid synthase domain containing
17545440	8.53	8.19	1.27	0.000251	0.000265	0.208044	0.093384	Tspyl2	TSPY-like 2
17238830	5.63	5.28	1.27	0.05925	0.078478	0.575995	0.544927	Syne1	spectrin repeat containing, nuclear envelope 1
17461954	6.53	6.19	1.27	0.358192	0.42386	0.739665	0.746059	Tsen2	tRNA splicing endonuclease 2 homolog (S. cerevisiae)
17337888	6.49	6.15	1.27	0.067576	0.024904	0.58638	0.414631	B230354K17Rik	RIKEN cDNA B230354K17 gene
17406110	4.26	3.92	1.27	0.045573	0.044567	0.550891	0.501244	Rxfp1	relaxin/insulin-like family peptide receptor 1
17519782	5.89	5.55	1.27	0.314998	0.415257	0.716866	0.742964
17301131	8.12	7.77	1.27	0.735439	0.398475	0.914724	0.735581	Rnaseh2b	ribonuclease H2, subunit B
17320556	8.03	7.68	1.27	0.012849	0.002521	0.401635	0.190222	Rabl2	RAB, member RAS oncogene family-like 2
17226593	7.6	7.26	1.27	0.178936	0.059503	0.652984	0.520738	Cxcr4	chemokine (C-X-C motif) receptor 4
17352330	3.75	3.41	1.27	0.573928	0.302405	0.843294	0.695407	Cd226	CD226 antigen
17444813	8.48	8.14	1.27	0.314003	0.217196	0.716392	0.655912	Gtf3a	general transcription factor III A
17309698	7.62	7.28	1.27	0.017423	0.004606	0.429924	0.234545	Tmtc4	transmembrane and tetratricopeptide repeat containing 4
17412539	8.03	7.69	1.27	0.424332	0.175557	0.76947	0.629132	Rragd	Ras-related GTP binding D
17314476	5.4	5.06	1.27	0.030434	0.002236	0.505119	0.18372	Tmem117	transmembrane protein 117
17537351	5.88	5.53	1.27	0.023864	0.031017	0.473598	0.447836	Pabpc5	poly(A) binding protein, cytoplasmic 5
17376780	5.24	4.89	1.27	0.009226	0.004265	0.377729	0.228282	Gm14209	predicted gene 14209 [Source:MGI Symbol;Acc:MGI:3649779]
17437725	5.15	4.81	1.27	0.214467	0.254168	0.671588	0.675086	Gm25154	predicted gene, 25154 [Source:MGI Symbol;Acc:MGI:5454931]
17297305	7.16	6.82	1.27	0.286777	0.14427	0.703637	0.606914	Ngly1	N-glycanase 1
17400599	8.77	8.43	1.27	0.787452	0.514517	0.934931	0.782724	Txnip	thioredoxin interacting protein
17262887	6.62	6.28	1.27	0.095206	0.07876	0.609114	0.544927	Anxa6	annexin A6
17349962	7.34	6.99	1.27	0.311454	0.11819	0.714633	0.581259	Rell2	RELT-like 2
17542751	6.78	6.43	1.27	0.139236	0.048802	0.630964	0.507947	Mpp1	membrane protein, palmitoylated
17303979	5.71	5.37	1.27	0.307396	0.079096	0.713527	0.544927	Comtd1	catechol-O-methyltransferase domain containing 1
17438189	6.55	6.2	1.27	0.623371	0.366098	0.864648	0.723334	Rasl11b	RAS-like, family 11, member B
17351559	7.21	6.87	1.27	0.021623	0.041376	0.458975	0.488974	Ldlrad4	low density lipoprotein receptor class A domain containing 4
17213990	7.4	7.05	1.27	0.268438	0.054149	0.696109	0.514423	Atic	5-aminoimidazole-4-carboxamide ribonucleotide formyltransferase/IMP cyclohydrolase
17542695	8.12	7.77	1.27	0.737025	0.375101	0.91569	0.726203	G6pdx	glucose-6-phosphate dehydrogenase X-linked
17281084	6.15	5.8	1.27	0.210985	0.061983	0.670346	0.523462	Egln3	egl-9 family hypoxia-inducible factor 3
17326801	7.65	7.31	1.27	0.04253	0.000761	0.54345	0.129879	Jam2	junction adhesion molecule 2
17325661	7.34	7	1.27	0.072882	0.152507	0.59605	0.612874	Gm22500	predicted gene, 22500 [Source:MGI Symbol;Acc:MGI:5452277]
17550592	8.82	8.48	1.26	0.156154	0.023697	0.640673	0.410083
17428799	8.77	8.43	1.26	0.151463	0.13058	0.637379	0.594546	Rps8	ribosomal protein S8
17422988	5.97	5.64	1.26	0.233251	0.215652	0.679343	0.655103	Rps20	ribosomal protein S20
17493681	11.38	11.05	1.26	0.112028	0.085653	0.619169	0.552177	Snord15b	small nucleolar RNA, C/D box 14B; ribosomal protein S3
17366884	7.57	7.24	1.26	0.152423	0.044148	0.638221	0.500775	Gm26398	predicted gene, 26398 [Source:MGI Symbol;Acc:MGI:5456175]
17395486	2.23	1.9	1.26	0.048045	0.123601	0.559738	0.586671
17495985	5.47	5.13	1.26	0.224016	0.190557	0.676979	0.638649
17531286	4.94	4.6	1.26	0.255155	0.442616	0.689426	0.75421	Gm7628	predicted gene 7628 [Source:MGI Symbol;Acc:MGI:3643956]
17218541	3.58	3.25	1.26	0.195145	0.285075	0.663701	0.68942	Mir488	microRNA 488
17248967	4.41	4.07	1.26	0.049999	0.100986	0.563892	0.569992	Olfr1389	olfactory receptor 1389
17499686	6.94	6.61	1.26	0.262008	0.461629	0.694069	0.762751	Gm21119	predicted gene, 21119
17230700	4.07	3.74	1.26	0.201568	0.259725	0.664598	0.677427	Gm8214	predicted gene 8214 [Source:MGI Symbol;Acc:MGI:3646554]
17344892	4.78	4.45	1.26	0.527249	0.563574	0.820792	0.804869	Olfr113	olfactory receptor 113
17221916	5.03	4.69	1.26	0.15401	0.319325	0.639215	0.702515	Gm22260	predicted gene, 22260 [Source:MGI Symbol;Acc:MGI:5452037]
17457044	4.72	4.38	1.26	0.362437	0.428709	0.739665	0.747974	Gm13850	predicted gene 13850
17462131	5.21	4.88	1.26	0.357916	0.43455	0.739517	0.750031	Olfr211	olfactory receptor 211
17498057	5.37	5.03	1.26	0.236621	0.298076	0.68026	0.694829	Gm4553	predicted gene 4553
17250341	6.22	5.89	1.26	0.04784	0.062926	0.559036	0.524047	Gm12265	predicted gene 12265 [Source:MGI Symbol;Acc:MGI:3651913]
17362399	4.18	3.85	1.26	0.448013	0.441128	0.781614	0.753266	Slc22a28	solute carrier family 22, member 28
17498029	5.04	4.71	1.26	0.05052	0.060322	0.564613	0.520738	Gm20501	predicted gene 20501
17292915	5.93	5.6	1.26	0.045273	0.052961	0.550227	0.51355	Dok3	docking protein 3
17347082	5.72	5.39	1.26	0.080321	0.26056	0.606717	0.67815	Alk	anaplastic lymphoma kinase
17549780	4.71	4.38	1.26	0.766243	0.936163	0.928139	0.969956
17235837	6.93	6.6	1.26	0.935258	0.93714	0.98314	0.970239	Zfp873	zinc finger protein 873
17383373	4.56	4.23	1.26	0.058479	0.049875	0.575178	0.509567	1700007K13Rik	RIKEN cDNA 1700007K13 gene
17488752	6.05	5.71	1.26	0.009667	0.017706	0.380414	0.366197	Catsperg1	catsper channel auxiliary subunit gamma 1
17377448	6.45	6.12	1.26	0.230654	0.298186	0.67895	0.694829	Zfp937	zinc finger protein 937
17399460	6.01	5.68	1.26	0.06859	0.062049	0.589527	0.523714	Pbxip1	pre B cell leukemia transcription factor interacting protein 1
17449125	2.56	2.23	1.26	0.324737	0.408557	0.721111	0.739374	Gm25806	predicted gene, 25806 [Source:MGI Symbol;Acc:MGI:5455583]
17245874	5.34	5	1.26	0.043729	0.033245	0.546626	0.455427	Gli1	GLI-Kruppel family member GLI1
17354755	3.07	2.74	1.26	0.033312	0.031341	0.514709	0.449076	Mir378a	microRNA 378a
17299965	6.26	5.92	1.26	0.232158	0.565572	0.67895	0.805942	Trav16n	T cell receptor alpha variable 16n
17539413	4.17	3.84	1.26	0.094365	0.331975	0.609114	0.708	Gm23786	predicted gene, 23786 [Source:MGI Symbol;Acc:MGI:5453563]
17415003	6.49	6.16	1.26	0.038228	0.033756	0.529165	0.458003	LOC102635783	uncharacterized LOC102635783; predicted gene 11266 [Source:MGI Symbol;Acc:MGI:3649705]
17366012	9.25	8.92	1.26	0.132771	0.149614	0.629055	0.611257	Shtn1	shootin 1
17436556	3.05	2.72	1.26	0.436268	0.665071	0.776128	0.851659	Gm25918	predicted gene, 25918 [Source:MGI Symbol;Acc:MGI:5455695]
17447078	6.19	5.85	1.26	0.689042	0.595629	0.895651	0.820249
17448411	4.28	3.96	1.26	0.140473	0.152747	0.631375	0.612904	1700126H18Rik	RIKEN cDNA 1700126H18 gene
17350020	5.84	5.5	1.26	0.061417	0.111197	0.578142	0.577247	Gm38447	predicted gene, 38447; Rho GTPase activating protein 26
17291012	11.21	10.88	1.26	0.012362	0.021343	0.399787	0.395974	Hist1h2an	histone cluster 1, H2an
17397360	5.65	5.32	1.26	0.002683	0.006218	0.299267	0.265363	D3Ertd751e	DNA segment, Chr 3, ERATO Doi 751, expressed
17424352	5.7	5.37	1.26	0.021853	0.07532	0.459048	0.538813	Gm13307	predicted gene 13307 [Source:MGI Symbol;Acc:MGI:3701135]
17507706	2.7	2.37	1.26	0.000931	0.001159	0.242246	0.148549	Gm24231	predicted gene, 24231 [Source:MGI Symbol;Acc:MGI:5454008]
17295059	5.95	5.62	1.26	0.067837	0.06805	0.587853	0.531128	Pde8b	phosphodiesterase 8B
17338597	2.65	2.32	1.26	0.22005	0.330301	0.674418	0.707537	Gm26291	predicted gene, 26291 [Source:MGI Symbol;Acc:MGI:5456068]
17501148	4.9	4.57	1.26	0.54213	0.663092	0.827354	0.850879	Aga	aspartylglucosaminidase
17254840	6.73	6.4	1.26	0.026391	0.022971	0.485376	0.407754	Bzrap1	benzodiazepine receptor associated protein 1
17485745	6.62	6.28	1.26	0.030252	0.095041	0.504731	0.563801	D630041G03Rik	RIKEN cDNA D630041G03 gene
17421469	3.71	3.38	1.26	0.063511	0.199459	0.579907	0.644278	Rex2	reduced expression 2
17300893	6.76	6.42	1.26	0.014091	0.0522	0.409299	0.512176	Ift88	intraflagellar transport 88
17316878	6.79	6.46	1.26	0.017238	0.014045	0.427927	0.343868	Csmd3	CUB and Sushi multiple domains 3
17499736	6.95	6.62	1.26	0.037664	0.101798	0.528509	0.570841	Defa25	defensin, alpha, 25
17267556	5.31	4.97	1.26	0.06911	0.06469	0.591304	0.527985	2010015M23Rik	RIKEN cDNA 2010015M23 gene [Source:MGI Symbol;Acc:MGI:1919337]
17288239	3.74	3.41	1.26	0.329258	0.49911	0.724327	0.776747	Gm10324	predicted gene 10324; predicted gene, 40984
17300273	9.24	8.91	1.26	0.613085	0.641935	0.859579	0.840823	Mrpl52	mitochondrial ribosomal protein L52
17362279	7.96	7.63	1.26	0.100712	0.106893	0.612246	0.573423	Naa40	N(alpha)-acetyltransferase 40, NatD catalytic subunit, homolog (S. cerevisiae)
17395227	9.43	9.1	1.26	0.065033	0.11365	0.582076	0.577493	Gm14399	predicted gene 14399 [Source:MGI Symbol;Acc:MGI:3650082]
17419754	5.8	5.47	1.26	0.08132	0.076086	0.607734	0.541684	Pafah2	platelet-activating factor acetylhydrolase 2
17331481	10.19	9.86	1.26	0.004138	0.001072	0.326396	0.143803	Robo2	roundabout homolog 2 (Drosophila)
17436627	5.48	5.15	1.26	0.074503	0.128975	0.59897	0.592542	Gm22847	predicted gene, 22847 [Source:MGI Symbol;Acc:MGI:5452624]
17491741	9.06	8.72	1.26	0.262761	0.439112	0.694333	0.752296
17238898	5.81	5.49	1.26	0.012165	0.032191	0.398607	0.451261	Syne1	spectrin repeat containing, nuclear envelope 1
17393110	6.3	5.97	1.26	0.021475	0.032261	0.458119	0.451516	Cdk5rap1	CDK5 regulatory subunit associated protein 1
17394582	7.12	6.79	1.26	0.00193	0.000579	0.278323	0.118332	Prex1	phosphatidylinositol-3,4,5-trisphosphate-dependent Rac exchange factor 1
17373680	4.25	3.92	1.26	0.09671	0.077974	0.609114	0.544482	Pamr1	peptidase domain containing associated with muscle regeneration 1; predicted gene, 39891
17434236	7.91	7.57	1.26	0.067163	0.165048	0.58638	0.620886	Gm3893	predicted gene 3893; predicted gene 7819
17435497	3.02	2.69	1.26	0.08562	0.066908	0.609114	0.531128	Gm22656	predicted gene, 22656 [Source:MGI Symbol;Acc:MGI:5452433]
17548141	7.81	7.49	1.26	0.052968	0.046938	0.56853	0.503032	Gm13392	predicted gene 13392 [Source:MGI Symbol;Acc:MGI:3649898]
17549242	6.84	6.5	1.26	0.086016	0.106072	0.609114	0.572976
17302113	8.78	8.44	1.26	0.017635	0.03737	0.43175	0.476938	Enox1	ecto-NOX disulfide-thiol exchanger 1
17429097	6.99	6.66	1.26	0.056735	0.228533	0.573665	0.661696	Szt2	seizure threshold 2
17477811	7.44	7.11	1.26	0.060896	0.059552	0.57798	0.520738	Gys1	glycogen synthase 1, muscle
17353752	8.37	8.03	1.26	0.162243	0.27981	0.642922	0.687099	Ndufa2	NADH dehydrogenase (ubiquinone) 1 alpha subcomplex, 2
17476938	4.05	3.72	1.26	0.188221	0.35526	0.659089	0.719385	Gm6866	predicted gene 6866
17495191	6.76	6.43	1.26	0.079663	0.122895	0.606527	0.585801	Dkk3	dickkopf homolog 3 (Xenopus laevis)
17262848	5.17	4.83	1.26	0.043202	0.024551	0.545476	0.413642	Lyrm7	LYR motif containing 7
17218460	5.82	5.49	1.26	0.07783	0.065614	0.604364	0.529338	2810025M15Rik	RIKEN cDNA 2810025M15 gene
17396195	7.79	7.46	1.26	0.511382	0.756962	0.813154	0.88847	Bhlhe22	basic helix-loop-helix family, member e22
17454360	7.69	7.35	1.26	0.09635	0.088947	0.609114	0.555709	Prkar1b	protein kinase, cAMP dependent regulatory, type I beta; predicted gene 15672
17517448	5.75	5.43	1.26	0.222921	0.124383	0.676368	0.587826	Hykk	hydroxylysine kinase 1
17547797	5.6	5.26	1.26	0.185761	0.439131	0.656401	0.752296
17441275	6.31	5.98	1.26	0.040652	0.032421	0.535481	0.452445	Cit	citron
17231676	5.67	5.34	1.26	0.526771	0.748033	0.820792	0.884131	Gm9797	predicted pseudogene 9797 [Source:MGI Symbol;Acc:MGI:3704349]
17302747	7.49	7.16	1.26	0.015477	0.005402	0.420301	0.248004	Hs6st3	heparan sulfate 6-O-sulfotransferase 3
17323711	6.33	6	1.26	0.017144	0.006905	0.427927	0.273269	Txnrd2	thioredoxin reductase 2
17246613	6.47	6.13	1.26	0.141698	0.129455	0.631904	0.59337	Selm	selenoprotein M
17494725	3.1	2.76	1.26	0.256631	0.396663	0.690388	0.735152	Olfr2	olfactory receptor 2
17509127	4.14	3.81	1.26	0.161311	0.057103	0.641965	0.518999	1700029J07Rik	RIKEN cDNA 1700029J07 gene
17364805	9.47	9.13	1.26	0.845425	0.4789	0.955251	0.768982	Morn4	MORN repeat containing 4
17530424	7.23	6.9	1.26	0.514358	0.454519	0.815019	0.759408	Nudt16	nudix (nucleoside diphosphate linked moiety X)-type motif 16
17277319	9.14	8.81	1.26	0.048231	0.210222	0.560839	0.650214	Ylpm1	YLP motif containing 1
17277837	7.24	6.91	1.26	0.00688	0.005952	0.363732	0.261688	Ttc8	tetratricopeptide repeat domain 8
17246497	4.98	4.65	1.26	0.17037	0.352804	0.646155	0.718002	Vmn2r87	vomeronasal 2, receptor 87
17534352	7.02	6.69	1.26	0.099451	0.062376	0.611255	0.523714	Mcts1	malignant T cell amplified sequence 1
17498906	8.02	7.69	1.26	0.005158	0.012051	0.341996	0.324953	Myo16	myosin XVI
17312396	7.79	7.46	1.26	0.360942	0.24324	0.739665	0.668951	Cyc1	cytochrome c-1
17412653	7.5	7.17	1.26	0.006226	0.009886	0.359528	0.30346	Rars2	arginyl-tRNA synthetase 2, mitochondrial
17250072	3.21	2.88	1.26	0.240668	0.157944	0.681941	0.617445	Olfr325	olfactory receptor 325
17343117	4.86	4.53	1.26	0.255772	0.325567	0.689854	0.706112	Gm22327	predicted gene, 22327 [Source:MGI Symbol;Acc:MGI:5452104]
17377778	7.65	7.31	1.26	0.885192	0.475411	0.966455	0.767797	Id1	inhibitor of DNA binding 1
17430037	5.12	4.79	1.26	0.083158	0.062263	0.609114	0.523714	Tekt2	tektin 2
17389307	3.19	2.86	1.26	0.148727	0.085701	0.635813	0.552177	Olfr1312	olfactory receptor 1312
17342298	6.91	6.59	1.26	0.010249	0.000748	0.385687	0.129879	Sox8	SRY (sex determining region Y)-box 8
17220439	8.33	8	1.26	0.368271	0.165121	0.739665	0.620886	Aida	axin interactor, dorsalization associated
17407332	7.64	7.31	1.26	0.616686	0.459393	0.861536	0.762093	Snapin	SNAP-associated protein
17461477	6.3	5.96	1.26	0.004378	0.01217	0.32915	0.324953	Lmcd1	LIM and cysteine-rich domains 1
17282139	6.29	5.95	1.26	0.204103	0.047398	0.666583	0.503273	Pigh	phosphatidylinositol glycan anchor biosynthesis, class H; RIKEN cDNA 9230116L04 gene
17293059	6.66	6.34	1.26	0.063343	0.10009	0.579907	0.569992	Klhl3	kelch-like 3
17318143	5.64	5.31	1.26	0.049332	0.009205	0.563676	0.29543	Top1mt	DNA topoisomerase 1, mitochondrial
17447963	6.85	6.52	1.26	0.045363	0.021739	0.550227	0.399255	Kcnip4	Kv channel interacting protein 4
17454692	9.07	8.73	1.26	0.03349	0.007488	0.515303	0.278824	Mmd2	monocyte to macrophage differentiation-associated 2
17407093	6.82	6.48	1.26	0.056183	0.0173	0.573026	0.364082	Lenep	lens epithelial protein; RFad1, flavin adenine dinucleotide synthetase, homolog (yeast)
17238888	6.74	6.4	1.26	0.015176	0.00751	0.418381	0.278911	Syne1	spectrin repeat containing, nuclear envelope 1
17353108	5.62	5.3	1.26	0.00448	0.000994	0.331082	0.142929	Zscan30	zinc finger and SCAN domain containing 30
17244057	7.12	6.79	1.26	0.382028	0.194824	0.745121	0.640811	Gas2l3	growth arrest-specific 2 like 3
17387473	8.83	8.49	1.26	0.462879	0.173945	0.788861	0.627987	Tmx2	thioredoxin-related transmembrane protein 2
17317652	8.4	8.07	1.26	0.061027	0.010606	0.578142	0.310643	Ndrg1	N-myc downstream regulated gene 1
17399033	7.47	7.14	1.26	0.524325	0.245876	0.819627	0.670239	Glmp	glycosylated lysosomal membrane protein
17483802	7.67	7.33	1.26	0.314173	0.170648	0.716423	0.62617	Wdr11	WD repeat domain 11
17231349	7.02	6.68	1.26	0.110677	0.012285	0.617853	0.325932	Ppp1r14c	protein phosphatase 1, regulatory (inhibitor) subunit 14c
17342664	8.83	8.5	1.26	0.612621	0.111887	0.859489	0.577493	Cuta	cutA divalent cation tolerance homolog (E. coli)
17390810	5.66	5.33	1.26	0.728339	0.385783	0.911898	0.730023	Gatm	glycine amidinotransferase (L-arginine:glycine amidinotransferase)
17502168	8.96	8.63	1.26	0.713513	0.188138	0.90573	0.637991	Babam1	BRISC and BRCA1 A complex member 1
17476866	8.23	7.89	1.26	0.021845	0.030824	0.459048	0.447836	Tshz3	teashirt zinc finger family member 3
17225564	9.48	9.14	1.26	0.685737	0.446048	0.894125	0.756068	Ndufa10	NADH dehydrogenase (ubiquinone) 1 alpha subcomplex 10
17346001	5.18	4.85	1.26	0.718634	0.589683	0.906935	0.817116	Mrps36-ps1	mitichondrial ribosomal protein S36, pseudogene 1
17253996	5.97	5.64	1.26	0.504386	0.159704	0.808857	0.618086	Tmem98	transmembrane protein 98
17291833	7.32	6.99	1.26	0.659179	0.234318	0.882182	0.664986	Eci2	enoyl-Coenzyme A delta isomerase 2
17351196	7.11	6.78	1.26	0.256571	0.130738	0.690388	0.594718	Apcdd1	adenomatosis polyposis coli down-regulated 1
17310837	7.52	7.18	1.26	0.006862	0.012161	0.363732	0.324953	Sema5a	sema domain, seven thrombospondin repeats (type 1 and type 1-like), transmembrane domain (TM) and short cytoplasmic domain, (semaphorin) 5A
17292262	7.24	6.9	1.26	0.040149	0.015263	0.534662	0.354696	Tpmt	thiopurine methyltransferase
17322200	7.58	7.24	1.26	0.671537	0.138135	0.88797	0.600841	Aaas	achalasia, adrenocortical insufficiency, alacrimia
17353948	6.38	6.04	1.26	0.636102	0.031383	0.870087	0.449076	Gnpda1	glucosamine-6-phosphate deaminase 1
17428801	11.99	11.67	1.25	0.096391	0.08	0.609114	0.54582	Snord55	small nucleolar RNA, C/D box 55
17215372	8.46	8.14	1.25	0.124782	0.117302	0.625466	0.580732	Scarna6	small Cajal body-specific RNA 6
17449827	3.88	3.56	1.25	0.307114	0.366207	0.713527	0.723334	C87414	expressed sequence C87414
17548381	3.37	3.04	1.25	0.548862	0.76267	0.830861	0.891212	Gm3527	predicted gene 3527
17225379	5.53	5.21	1.25	0.242698	0.230682	0.683298	0.662987	Asb18	ankyrin repeat and SOCS box-containing 18
17489813	4.76	4.43	1.25	0.273855	0.113938	0.698741	0.57751	Pdcd5	programmed cell death 5
17296545	4.71	4.4	1.25	0.021501	0.015081	0.458119	0.353289	AF067063	cDNA sequence AF067063
17442330	7.58	7.26	1.25	0.214066	0.295791	0.671309	0.694829	Gm24840	predicted gene, 24840 [Source:MGI Symbol;Acc:MGI:5454617]
17549416	5.87	5.55	1.25	0.42036	0.222343	0.766903	0.657661
17523572	4.08	3.76	1.25	0.040446	0.020676	0.535193	0.392039	Gm23323	predicted gene, 23323 [Source:MGI Symbol;Acc:MGI:5453100]
17227824	3.61	3.28	1.25	0.282734	0.285942	0.70213	0.689909	Gm23535	predicted gene, 23535 [Source:MGI Symbol;Acc:MGI:5453312]
17289380	5.12	4.8	1.25	0.581261	0.691779	0.845897	0.862788
17243866	4.79	4.47	1.25	0.359903	0.352163	0.739665	0.71748	Gm26357	predicted gene, 26357 [Source:MGI Symbol;Acc:MGI:5456134]
17324451	6.43	6.11	1.25	0.103391	0.113674	0.612365	0.577493	Lpp	LIM domain containing preferred translocation partner in lipoma
17360842	9.38	9.06	1.25	0.113469	0.295031	0.620276	0.694829	Rps12	ribosomal protein S12; ribosomal protein S12-like 1
17411135	6.38	6.06	1.25	0.137835	0.208447	0.629055	0.649699	Gm10287	predicted gene 10287 [Source:MGI Symbol;Acc:MGI:3642138]
17286233	6	5.67	1.25	0.046357	0.100986	0.554029	0.569992	A330102I10Rik	RIKEN cDNA A330102I10 gene
17252157	4.96	4.64	1.25	0.083535	0.075782	0.609114	0.540415	4930544D05Rik	RIKEN cDNA 4930544D05 gene
17476260	3.06	2.74	1.25	0.130361	0.269072	0.628321	0.682033
17284482	7.07	6.74	1.25	0.031983	0.084063	0.512206	0.550918	Ighv9-4	immunoglobulin heavy variable 9-4
17494353	4.49	4.18	1.25	0.041141	0.096106	0.539216	0.565063	Trim12a	tripartite motif-containing 12A
17299313	6.41	6.08	1.25	0.162223	0.448539	0.642922	0.756585	Gm15562	predicted gene 15562 [Source:MGI Symbol;Acc:MGI:3783011]
17382822	6.33	6.01	1.25	0.099491	0.122531	0.611255	0.58533	Nacc2	nucleus accumbens associated 2, BEN and BTB (POZ) domain containing
17547769	7.35	7.03	1.25	0.189508	0.22574	0.660249	0.660027
17397467	5.47	5.15	1.25	0.045514	0.047834	0.550891	0.503943	5031434O11Rik	RIKEN cDNA 5031434O11 gene
17238836	2.6	2.28	1.25	0.186829	0.234003	0.657652	0.664986	Syne1	spectrin repeat containing, nuclear envelope 1
17271194	3.92	3.59	1.25	0.13736	0.134014	0.629055	0.597127	Cep112os1	centrosomal protein 112, opposite strand 1 [Source:MGI Symbol;Acc:MGI:3652256]
17381471	4.65	4.34	1.25	0.206389	0.234182	0.667672	0.664986	Gm13388	predicted gene 13388
17407536	4.94	4.62	1.25	0.215085	0.29095	0.671703	0.692344
17443110	5.77	5.45	1.25	0.20617	0.394413	0.667672	0.733697	n-R5s178	nuclear encoded rRNA 5S 178 [Source:MGI Symbol;Acc:MGI:4422043]
17469249	4.07	3.75	1.25	0.1247	0.175545	0.625466	0.629132	AY512915	cDNA sequence AY512915
17335145	6.51	6.19	1.25	0.018737	0.060243	0.442187	0.520738	Pacsin1	protein kinase C and casein kinase substrate in neurons 1
17379104	3.03	2.72	1.25	0.019442	0.035909	0.445604	0.469958	Gm25561	predicted gene, 25561 [Source:MGI Symbol;Acc:MGI:5455338]
17493432	5.46	5.13	1.25	0.035637	0.069053	0.523222	0.531946	Thrsp	thyroid hormone responsive
17538562	4.84	4.53	1.25	0.772068	0.902263	0.930125	0.955422	Gm15091	predicted gene 15091
17549910	7.52	7.2	1.25	0.533083	0.781628	0.823484	0.899793
17485826	5.16	4.83	1.25	0.043819	0.032694	0.546695	0.453168	Ptprh	protein tyrosine phosphatase, receptor type, H
17263004	7.65	7.33	1.25	0.556076	0.812249	0.834811	0.914692	Atox1	ATX1 (antioxidant protein 1) homolog 1 (yeast)
17349240	4.81	4.49	1.25	0.158248	0.192874	0.641801	0.639603	Gm26717	predicted gene, 26717
17359874	4.84	4.51	1.25	0.120786	0.246761	0.62302	0.670992	Hps6	Hermansky-Pudlak syndrome 6
17369256	5.69	5.37	1.25	0.070308	0.378508	0.59358	0.727849	Cstad	CSA-conditional, T cell activation-dependent protein; predicted gene, 31699
17401066	5.05	4.73	1.25	0.006721	0.068656	0.363732	0.531128	Ngf	nerve growth factor
17248896	4.62	4.3	1.25	0.098905	0.201095	0.611255	0.645272	Trim7	tripartite motif-containing 7
17258041	5.37	5.05	1.25	0.05106	0.165503	0.566411	0.621066	Dnaic2	dynein, axonemal, intermediate chain 2
17382335	6.59	6.28	1.25	0.022325	0.022693	0.460004	0.404966	Arrdc1	arrestin domain containing 1
17520983	6.39	6.07	1.25	0.001017	0.002926	0.252917	0.198967	Nphp3	nephronophthisis 3 (adolescent)
17362156	6.57	6.25	1.25	0.008816	0.012007	0.377729	0.324953	Plcb3	phospholipase C, beta 3
17211174	6.84	6.51	1.25	0.053553	0.040355	0.56853	0.487595	A830018L16Rik	RIKEN cDNA A830018L16 gene
17244539	3.78	3.46	1.25	0.354555	0.465951	0.738101	0.764392	C030005K15Rik	RIKEN cDNA C030005K15 gene [Source:MGI Symbol;Acc:MGI:3641867]
17383467	7.91	7.58	1.25	0.055664	0.231682	0.573026	0.663783	Ntng2	netrin G2
17418589	5.31	4.98	1.25	0.091269	0.095181	0.609114	0.563944	Gm12945	predicted gene 12945 [Source:MGI Symbol;Acc:MGI:3704237]
17454521	7.06	6.73	1.25	0.151974	0.165225	0.638024	0.620886	Mad1l1	MAD1 mitotic arrest deficient 1-like 1
17490848	5.15	4.83	1.25	0.203834	0.320834	0.666215	0.703066	Dhdh	dihydrodiol dehydrogenase (dimeric)
17280624	3.29	2.96	1.25	0.251148	0.324885	0.687236	0.706112
17297591	5.56	5.24	1.25	0.238585	0.34377	0.681072	0.715053
17503974	4.66	4.34	1.25	0.171124	0.220458	0.646431	0.657147	Slc12a3	solute carrier family 12, member 3
17436810	5.91	5.59	1.25	0.041493	0.05152	0.540874	0.511714	Dok7	docking protein 7
17271209	7.26	6.93	1.25	0.033263	0.023326	0.514524	0.409159	Rgs9	regulator of G-protein signaling 9
17312427	6.96	6.65	1.25	0.022307	0.013591	0.459908	0.340227	Mroh1	maestro heat-like repeat family member 1
17298126	5.65	5.33	1.25	0.07424	0.086215	0.598541	0.552963	Lrtm1	leucine-rich repeats and transmembrane domains 1
17487752	5.03	4.72	1.25	0.088212	0.189423	0.609114	0.638298	Gm4763	predicted gene 4763
17211587	8.74	8.42	1.25	0.01481	0.013479	0.415073	0.33915	Dst	dystonin
17276396	8.04	7.73	1.25	0.053556	0.078229	0.56853	0.544927	Syne2	spectrin repeat containing, nuclear envelope 2; microRNA 5101
17470417	6.48	6.16	1.25	0.113522	0.089002	0.620276	0.555709	Ccdc77	coiled-coil domain containing 77
17514965	3	2.68	1.25	0.065351	0.072791	0.582262	0.536163	Gm25914	predicted gene, 25914 [Source:MGI Symbol;Acc:MGI:5455691]
17350078	6.23	5.9	1.25	0.016515	0.031967	0.426996	0.450712	2900055J20Rik	RIKEN cDNA 2900055J20 gene
17417738	7.43	7.11	1.25	0.003121	0.001722	0.307246	0.166269	Hyi	hydroxypyruvate isomerase homolog (E. coli)
17346664	4.61	4.29	1.25	0.389291	0.556192	0.749537	0.801214	Gm25348	predicted gene, 25348 [Source:MGI Symbol;Acc:MGI:5455125]
17492078	3.82	3.49	1.25	0.052794	0.038179	0.568528	0.479811	Mctp2	multiple C2 domains, transmembrane 2
17537218	4.03	3.71	1.25	0.719636	0.608025	0.907396	0.82594	Gm10112	predicted pseudogene 10112 [Source:MGI Symbol;Acc:MGI:3800293]
17548771	8.04	7.72	1.25	0.075995	0.378047	0.602161	0.727849
17528111	6.11	5.79	1.25	0.019286	0.012004	0.444642	0.324953	Smad3	SMAD family member 3
17211066	4.15	3.82	1.25	0.117925	0.134922	0.621371	0.597513	Mcmdc2	minichromosome maintenance domain containing 2
17250055	3.34	3.02	1.25	0.208615	0.281887	0.668366	0.688616	1810065E05Rik	RIKEN cDNA 1810065E05 gene
17277043	7.81	7.49	1.25	0.958	0.690337	0.988836	0.862335	Dcaf4	DDB1 and CUL4 associated factor 4
17324794	7	6.68	1.25	0.078479	0.063	0.605282	0.524056	Tctex1d2	Tctex1 domain containing 2
17465296	4.02	3.69	1.25	0.118396	0.215871	0.621371	0.655177	Mir592	microRNA 592; glutamate receptor, metabotropic 8
17487952	5.52	5.19	1.25	0.272992	0.524386	0.697969	0.786384	Ceacam1	carcinoembryonic antigen-related cell adhesion molecule 1
17304273	7.6	7.27	1.25	0.009026	0.011637	0.377729	0.323501	Ccdc66	coiled-coil domain containing 66
17414364	5.45	5.13	1.25	0.017495	0.00718	0.430746	0.2752	Akap2	A kinase (PRKA) anchor protein 2; paralemmin A kinase anchor protein
17513771	7.95	7.62	1.25	0.20483	0.273311	0.667059	0.683649	Aprt	adenine phosphoribosyl transferase
17520851	10.45	10.13	1.25	0.196223	0.222498	0.664302	0.657661	Anapc13	anaphase promoting complex subunit 13
17289415	5.72	5.4	1.25	0.032371	0.059517	0.512345	0.520738	LOC105246056	uncharacterized LOC105246056; predicted gene 9828 [Source:MGI Symbol;Acc:MGI:3642913]
17452808	6.41	6.09	1.25	0.013187	0.008329	0.402452	0.287678	Cdk2ap1	CDK2 (cyclin-dependent kinase 2)-associated protein 1
17293706	8.05	7.73	1.25	0.330833	0.294626	0.724727	0.694829	Ctsl	cathepsin L
17399906	4.15	3.83	1.25	0.617306	0.345336	0.861738	0.715084	Lce3b	late cornified envelope 3B
17405498	2.56	2.24	1.25	0.123211	0.086766	0.624809	0.553379	Gm5709	predicted gene 5709
17480216	6.94	6.61	1.25	0.072145	0.046435	0.595217	0.503032	Prcp	prolylcarboxypeptidase (angiotensinase C)
17254547	6.88	6.56	1.25	0.009572	0.003656	0.378591	0.218481	Bcas3	breast carcinoma amplified sequence 3
17247688	5.06	4.74	1.25	0.09094	0.080811	0.609114	0.547402	Gm12059	predicted gene 12059
17338371	4.61	4.29	1.25	0.340788	0.606246	0.731427	0.825182	Trem3	triggering receptor expressed on myeloid cells 3
17547634	9.7	9.37	1.25	0.061621	0.032775	0.578329	0.453223	Kpnb1	karyopherin (importin) beta 1
17230249	4.76	4.44	1.25	0.037057	0.021417	0.527366	0.397097	Gm26801	predicted gene, 26801 [Source:MGI Symbol;Acc:MGI:5477295]
17459463	6.16	5.85	1.25	0.036127	0.02123	0.523222	0.395155	Krcc1	lysine-rich coiled-coil 1; microRNA 8112
17503825	5.58	5.25	1.25	0.04571	0.029326	0.551307	0.443608	Mmp2	matrix metallopeptidase 2
17246154	8.21	7.89	1.25	0.669854	0.559753	0.887284	0.803056	Myl6b	myosin, light polypeptide 6B
17366425	3.52	3.2	1.25	0.529553	0.63111	0.82164	0.836047	Dclre1c	DNA cross-link repair 1C, PSO2 homolog (S. cerevisiae)
17457887	5.4	5.08	1.25	0.158256	0.139254	0.641801	0.602322	Tmem139	transmembrane protein 139
17335493	7.64	7.32	1.25	0.153736	0.159314	0.638734	0.61774	BC004004	cDNA sequence BC004004
17310772	10.06	9.74	1.25	0.002218	0.002125	0.28079	0.182651	Ctnnd2	catenin (cadherin associated protein), delta 2
17485943	7.84	7.51	1.25	0.000538	0.001102	0.208044	0.145305	Shisa7	shisa family member 7
17260916	7.32	7	1.25	0.991672	0.922835	0.998267	0.964292	Ugp2	UDP-glucose pyrophosphorylase 2
17442977	8.35	8.02	1.25	0.171405	0.133443	0.646498	0.597124	Crcp	calcitonin gene-related peptide-receptor component protein
17241030	3.32	3	1.25	0.418736	0.494479	0.766137	0.775214	Gm23803	predicted gene, 23803 [Source:MGI Symbol;Acc:MGI:5453580]
17375161	6.09	5.77	1.25	0.062751	0.039704	0.57964	0.486382	Tmem62	transmembrane protein 62
17405834	5.24	4.92	1.25	0.228549	0.270092	0.67895	0.682033	Gm23484	predicted gene, 23484 [Source:MGI Symbol;Acc:MGI:5453261]
17473688	4.3	3.98	1.25	0.150762	0.047622	0.63722	0.503546	Zscan4c	zinc finger and SCAN domain containing 4C
17351687	4.65	4.33	1.25	0.126968	0.042565	0.626427	0.494036	Mro	maestro
17429685	4.18	3.86	1.25	0.448505	0.621189	0.781839	0.831133	Oxct2a	3-oxoacid CoA transferase 2A
17238880	5.93	5.61	1.25	0.008552	0.001047	0.377369	0.143803	Syne1	spectrin repeat containing, nuclear envelope 1
17348202	7.76	7.44	1.25	0.021379	0.011447	0.458119	0.322326	Zeb1	zinc finger E-box binding homeobox 1
17418767	7.74	7.42	1.25	0.036384	0.083627	0.523682	0.550784	Csmd2	CUB and Sushi multiple domains 2
17530733	6.86	6.54	1.25	0.008016	0.006279	0.373396	0.26562	Grm2	glutamate receptor, metabotropic 2
17241038	8.57	8.25	1.25	0.273886	0.172565	0.698741	0.627503	Anapc16	anaphase promoting complex subunit 16
17274385	7.77	7.44	1.25	0.190382	0.468578	0.660867	0.764998
17429495	7.75	7.43	1.25	0.238852	0.15307	0.681142	0.613324	Nfyc	nuclear transcription factor-Y gamma
17449084	7.16	6.84	1.25	0.049759	0.048223	0.563892	0.505762	Igfbp7	insulin-like growth factor binding protein 7
17458315	7.12	6.8	1.25	0.479249	0.35018	0.797937	0.716183	Lrrc61	leucine rich repeat containing 61
17473177	7.51	7.19	1.25	0.624514	0.40699	0.864936	0.738524	Prpf31	PRP31 pre-mRNA processing factor 31 homolog (yeast)
17525894	8.17	7.85	1.25	0.002268	0.016021	0.28079	0.356692	Sorl1	sortilin-related receptor, LDLR class A repeats-containing
17275351	7.57	7.25	1.25	0.510467	0.337908	0.812546	0.711611	Scfd1	Sec1 family domain containing 1
17287330	6.88	6.56	1.25	0.212769	0.06192	0.670917	0.523361	Cks2	CDC28 protein kinase regulatory subunit 2
17371520	4.62	4.3	1.25	0.03354	0.021862	0.515303	0.399556	Mettl5os	methyltransferase like 5, opposite strand [Source:MGI Symbol;Acc:MGI:1922537]
17541343	7.66	7.34	1.25	0.067972	0.011473	0.587978	0.322326	Smarca1	SWI/SNF related, matrix associated, actin dependent regulator of chromatin, subfamily a, member 1; predicted gene, 38682
17508045	7.54	7.22	1.25	0.201758	0.071639	0.664598	0.533545	Smim19	small integral membrane protein 19
17421312	6.29	5.96	1.25	0.136737	0.102978	0.629055	0.571794	Dhrs3	dehydrogenase/reductase (SDR family) member 3
17374833	7.78	7.46	1.25	0.196674	0.056257	0.664302	0.518587	Nusap1	nucleolar and spindle associated protein 1
17511550	9.04	8.72	1.25	0.101613	0.010019	0.612365	0.305099	Tox3	TOX high mobility group box family member 3
17417238	5	4.68	1.25	0.382878	0.686239	0.745774	0.86068
17550172	5	4.68	1.25	0.382878	0.686239	0.745774	0.86068
17475671	8.3	7.97	1.25	0.339539	0.111341	0.730198	0.577423	Ttc9b	tetratricopeptide repeat domain 9B
[truncated: 32,738 more rows]

## Sheet: 6hpi vs mock (miRNAs)
Transcript Cluster ID	Transcript ID(Array Design)	ZIKV6h Bi-weight Avg Signal (log2)	Mock Bi-weight Avg Signal (log2)	Fold Change (linear) (ZIKV6h vs. Mock)	ANOVA p-value (ZIKV6h vs. Mock)	ANOVA p-value (All Conditions)	FDR p-value (ZIKV6h vs. Mock)	FDR p-value (All Conditions)
[truncated: 3,195 more rows]

[truncated: 1 more sheets: 24hpi vs mock (miRNAs) ]
