# Supplementary material for: Profound downregulation of neural transcription factor Npas4 and Nr4a family in fetal mice neurons infected with Zika virus
Source: PLoS Negl Trop Dis. 2021 May 28;15(5):e0009425. doi: 10.1371/journal.pntd.0009425 (PMC8191876; doi:10.1371/journal.pntd.0009425)
Supplement: S2 Data — Sheets one and two represent Log2FC of mRNA targets with FDRs less than 0.05 (and Nr4a2) at 6 and 24 hpi compared to mock respectively. Sheets three and four represent Log2FC of miRNA targets with FDRs less than 0.5 at 6 and 24 hpi compared to mock respectively along with predicted target genes using TAC, miRDB and target scan. The predicted targets are also shown in Tables 1 and 2. (XLSX) [file pntd.0009425.s002.xlsx]

## Sheet: ZIKV vs Mock (6h)
ZIKV 6h Standard Deviation	Fold Change (linear) (ZIKV 6h vs. mock)	FDR p-value (All Conditions)	Gene Symbol	Transcript Cluster ID	Log 2 FC 6 vs mock
0.02	1.23	0.019009	Agtr2	17533746	0.29
0.01	1.11	0.017538	not annotaded gene	17353597	0.15
0.01	1.07	0.019009	Gm26642	17217592	0.1
0.08	1.05	0.03308	Gfap	17270354	0.07
0.01	1.04	0.0129	not annotaded gene	17550544	0.06
0.07	1.03	0.043102	Stxbp2	17498699	0.04
0.04	1.01	0.0129	Vwa8	17302161	0.01
0.02	1	0.041504	1700047A11Rik	17500242	0
0.02	-1.01	0.047719	Usp29	17473639	-0.01
0.12	-1.03	0.019009	Nr4a3	17413945	-0.04
0.06	-1.04	0.047688	Prdm15	17332595	-0.06
0.03	-1.08	0.047688	Ece2	17324001	-0.11
0.02	-1.08	0.0129	Gmeb2	17395830	-0.11
0.06	-1.13	0.04245	Rad9b	17452378	-0.18
0.12	-1.16	0.056399	Nr4a2	17385374	-0.21
0.1	-1.16	0.0129	Nr4a1	17315178	-0.22
0.13	-1.21	0.017538	Cdk6	17434297	-0.28
0.12	-1.21	0.019009	Npas4	17361435	-0.27
0.05	-1.26	0.041504	Rel	17261107	-0.33
0.06	-1.27	0.047688	Slco1c1	17464063	-0.35
0.06	-1.28	0.019009	Cdc25c	17353520	-0.36

## Sheet: ZIKVvs Mock log 2 (24h)
ZIKV 24h Standard Deviation	Fold Change (linear) (ZIKV 24h vs. mock)	FDR p-value (All Conditions)	Gene Symbol	Transcript Cluster ID	Log 2 FC 24 vs mock
0.06	2.42	0.017538	Cdk6	17434297	1.27
0.12	2.19	0.03308	Gfap	17270354	1.12
0.13	1.86	0.04245	Rad9b	17452378	0.9
0.03	1.59	0.0129	Vwa8	17302161	0.67
0.03	1.55	0.017538	Not annotated gene	17353597	0.63
0	1.4	0.043102	Stxbp2	17498699	0.48
0.04	1.22	0.019009	Cdc25c	17353520	0.29
0.04	1.21	0.047688	Slco1c1	17464063	0.27
0.03	1.14	0.041504	1700047A11Rik	17500242	0.19
0.04	1.13	0.047688	Ece2	17324001	0.18
0.01	1.07	0.019009	Gm26642	17217592	0.1
0	-1.02	0.0129	Not annotated gene	17550544	-0.02
0.05	-1.3	0.019009	Agtr2	17533746	-0.38
0.06	-1.44	0.047719	Usp29	17473639	-0.53
0.05	-1.71	0.047688	Prdm15	17332595	-0.78
0.07	-1.8	0.0129	Gmeb2	17395830	-0.85
0.06	-2.61	0.041504	Rel	17261107	-1.38
0.14	-2.9	0.019009	Nr4a3	17413945	-1.53
0.17	-2.93	0.056399	Nr4a2	17385374	-1.55
0.2	-5.55	0.0129	Nr4a1	17315178	-2.47
0.19	-6.32	0.019009	Npas4	17361435	-2.66

## Sheet: ZIKV vs Mock mir (6h)
ZIKV 6h Standard Deviation	Fold Change (linear) (ZIKV 6h vs. mock)	FDR p-value (All Conditions)	miRNA	Transcript Cluster ID	Log 2 FC 6 vs mock	Interaction gene (TAC)	miRDB	Target scan
0.46	2.35	0.419267	mmu-let-7b-3p	20500873	1.23	Nol9, Aspm, Nr4a2	Med14, NR4a3, NR4a2	Hist1h3d, Agtr2, Kcnq3, Med14, usp29, NR4a3, Prdm15, Nol9, Nr4a2, Per1, Cdk6
0.11	1.52	0.419267	mmu-miR-1193-5p	20506744	0.6
0.41	-1.73	0.280996	mmu-miR-7013-5p	20525991	-0.8		Cdk6, Gmeb2, Nr4a3	Cdk6, Gfap, Usp29, Gmeb2, NR4A3
0.25	-1.76	0.349982	mmu-miR-128-1-5p	20500269	-0.82			Kif16b, Stxbp2, Vwa8, Usp29, Gmeb2

## Sheet: ZIKV vs Mock mir (24h)
ZIKV 24h Standard Deviation	Fold Change (linear) (ZIKV 24h vs. mock)	FDR p-value (All Conditions)	miRNA	Transcript Cluster ID	Log 2 FC 6 vs mock	Intraction gene (TAC)	miRDB	Target scan
0.16	2.77	0.349982	mmu-miR-871-5p	20505670	1.47			Gfap, Vwa8, Agtr2, Csrnp1, Kcnq3
0.31	2.54	0.280996	mmu-miR-7013-5p	20525991	1.34		Cdk6, Gmeb2, Nr4a3	Cdk6, Gfap, Usp29, Gmeb2, NR4A3
0.18	2.32	0.419267	mmu-mir-465c-1	20535609	1.22		Kif16b	Kif16b
0.18	2.32	0.419267	mmu-mir-465c-2	20535610	1.22			Cdk6, Kif16b, Agtr2, Pak6, Csrnp1, Kcnq3, Nr4a3, Nr4a2,
0.39	1.87	0.349982	mmu-miR-128-1-5p	20500269	0.9			Kif16b, Vwa8, Stxbp2, Usp29, Gmeb2
0.04	1.75	0.349982	mmu-miR-325-3p	20500941	0.81		Cdk6	Cdk6, Csrnp1, Kcnq3
0.16	1.52	0.419267	mmu-mir-222	20534779	0.61		3p ( Kif16b)	5p (Hist1h3d, Stxbp2, Gmeb2, Nr4a1). 3p Kif16b
0.23	-1.57	0.419267	mmu-miR-1949	20510753	-0.64		Nr4a2	Kif16b, Med14, Kcnq3, Nr4a2,
0.15	-1.66	0.352309	mmu-miR-3971	20519065	-0.73		Cdk6, Nr4a3	Cdk6, Hist1h3d, Usp29, Csrnp1, Kcnq3, Nr4a3,
0.08	-1.71	0.352309	mmu-miR-677-3p	20504675	-0.77		Usp29	Cdk6, Kif16b, Ece2, Agtr2, Usp29, Pak6, Csrnp1, Kcnq3, Prdm10, Per1,
0.15	-1.82	0.349982	mmu-miR-712-3p	20504741	-0.86			Vwa8
0.24	-1.88	0.348786	mmu-miR-5099	20520354	-0.91			Med14, Kcnq3
0.18	-2.02	0.349982	mmu-miR-711	20504739	-1.01	Slc27a1		Prdm15
0.53	-2.99	0.419267	mmu-miR-3084-3p	20515422	-1.58		Cdk6, Prdm15, Nr4a2	Cdk6, Gfap, Stxbp2, Usp29, Prdm15, Kcnq3, Gmeb2, Per1, Nr4a3, Nr4a2,
